# Supplementary material for: Integrative Genomic and Transcriptomic Analysis in Acute Interstitial Pneumonia
Source: J Cell Mol Med. 2024 Dec 5;28(23):e70252. doi: 10.1111/jcmm.70252 (PMC11619155; doi:10.1111/jcmm.70252)
Supplement: Supplementary file 2 — Table S3. [file JCMM-28-e70252-s003.csv]

	logFC	P.Value	adj.P.Val
RPL10L	4.048170139	0.000189214	0.05093381
RP11-735A19.2	3.77962149	5.99E-05	0.046532007
CDX4	3.658022214	0.003986811	0.104291126
PAGE1	3.438508309	0.001963723	0.08936082
RPSAP52	3.420644312	0.001574399	0.086101439
TAL2	3.382419655	0.001135377	0.080950169
DEFB113	3.372476533	0.000334936	0.061080141
SLC25A51P3	3.346902815	0.00080004	0.075346169
RD3L	3.335452769	0.001999101	0.08936082
RP11-355K23B.1	3.31910832	0.000455341	0.067448337
OR1A1	3.31358423	0.001985843	0.08936082
AF131215.6	3.286878422	0.000958661	0.079125064
SNORD114-28	3.25224291	0.002019788	0.089367118
KRTAP1-3	3.225308999	0.001519125	0.085773666
AC010518.2	3.191131249	6.04E-05	0.046532007
ZNF559-ZNF177	3.174574582	0.0010874	0.080503758
FGF4	3.154289528	0.005781593	0.113555463
C5orf46	3.144909124	0.001644066	0.086237458
RP11-468H14.1	3.117877851	3.93E-05	0.046532007
APOOP5	3.115154025	0.006987181	0.119959002
RP11-533F5.2	3.084929714	5.25E-05	0.046532007
RP11-618I10.2	3.074962717	0.002967065	0.094046488
RPSAP43	3.070538297	8.48E-05	0.046532007
PPIAP21	3.058257954	0.003395225	0.098277225
POTEM	3.056264828	0.00191165	0.08936082
STK24P1	3.050197571	0.000271124	0.057707613
RP11-626A5.2	3.038583548	0.00015512	0.049191792
MIR520D	3.038551193	0.000464967	0.067448337
PCDH8P1	3.031068779	0.00320954	0.096878573
RP11-536G4.1	3.02277424	0.003748902	0.10147315
MAGEB3	3.01913411	0.002717772	0.092395246
RP11-613H2.1	3.017098199	0.00164154	0.086237458
CSTP1	3.014145878	0.000492567	0.067448337
INSL5	3.011907153	0.004228317	0.10569696
MAGEB5	3.009933445	0.001550394	0.086101439
AC103563.2	2.994285601	0.002681098	0.092395246
IFNW1	2.980465973	0.004730103	0.107915398
RP11-294C11.1	2.977104425	0.011378292	0.134845927
AC007731.1	2.968300906	0.002244498	0.09056656
C8orf37-AS1	2.967772187	0.000796901	0.075346169
SPATA31A6	2.963131661	0.011687368	0.135256922
MIR4270	2.951902966	0.006170629	0.116439674
SOX14	2.947975852	0.003470764	0.098761614
AC017074.3	2.945840709	0.000147005	0.048356394
HOXA10	2.944078384	0.002721834	0.092395246
KRT33A	2.936742535	0.006662238	0.118564108
PRAMEF8	2.927672495	0.000295721	0.057895987
HCRT	2.926964363	0.000671484	0.07279948
EEF1A1P24	2.913133414	0.000536417	0.068283587
KRT8P32	2.906955048	0.004280152	0.105895343
EBLN1	2.902480603	0.004881323	0.108470056
IGHV3-64	2.90050769	0.007804072	0.122326616
TMSB15A	2.898069033	0.004300949	0.105950332
UGT2B25P	2.881218188	0.007895077	0.122540914
C16orf82	2.877597596	0.013292307	0.138507519
RP11-158D2.1	2.873490834	0.00292891	0.093764986
SH2D7	2.869289214	0.005912031	0.114471948
ACAD11	2.868106314	0.010688655	0.132091893
IL4	2.865957912	0.001561356	0.086101439
RP11-621H8.2	2.855294349	0.001000609	0.079877574
DAOA	2.847800925	0.008706663	0.124809512
GAGE2A	2.847538188	0.001192155	0.081189609
NBPF7	2.842166565	0.005679572	0.113502434
SUPT20HL1	2.840829817	0.011383725	0.134845927
UCP1	2.838353535	0.006045685	0.11628202
C5orf67	2.837900626	0.000983679	0.079125064
KRTAP4-3	2.837229219	0.007854922	0.122326616
C7orf33	2.835650566	0.004532643	0.10737023
RP1-228P16.5	2.831893329	0.005133049	0.109901165
EIF2S2P2	2.821370191	6.24E-06	0.033672292
NPS	2.814769526	0.001385112	0.084817048
BTF3P10	2.810350131	0.003006574	0.094190714
CTC-312O10.2	2.807359722	0.001331077	0.083762374
GSX2	2.8035458	0.007195933	0.120964388
SSTR5	2.800968771	0.005533635	0.112141743
TFAMP1	2.797503659	0.002963508	0.094046488
SCGB2A1	2.794804341	0.001420081	0.084983468
RP11-256K7.1	2.793128108	0.001323952	0.083762374
RP11-218F4.2	2.790933731	0.003082004	0.09470021
LCE2B	2.787401131	0.005290427	0.110261239
SSXP3	2.785172518	0.012058521	0.136026803
B3GAT3P1	2.778799767	0.002926706	0.093764986
SLC16A14P1	2.770916311	0.002500461	0.091970596
ESX1	2.770607708	0.017133904	0.147918183
RP11-20P5.2	2.757115676	0.002848124	0.09284306
AC068538.2	2.755342048	0.011638619	0.135256922
MOCS1P1	2.753517029	0.003544278	0.099178537
RP11-533K9.3	2.750041633	0.001873438	0.08936082
RP1-140J1.4	2.738595432	0.002805125	0.092664219
RP11-806K15.1	2.736649744	0.002923017	0.093764986
OR6C70	2.735676095	0.014467668	0.142060914
CHTF8P1	2.730457379	0.001838791	0.089205836
RP11-364B14.3	2.722565059	0.009438116	0.127071614
RP11-595B24.2	2.721391036	0.008107311	0.123454614
CYCSP55	2.72116938	0.002403078	0.09179833
RP11-69I13.1	2.710206662	0.002013022	0.089367118
KRTAP4-6	2.710024456	0.007649452	0.121890142
UQCRBP1	2.702182261	0.010485957	0.131004313
FRG2IP	2.700779311	0.000737167	0.073828749
C17orf98	2.70066675	0.008328062	0.124130075
CDKL4	2.699753664	0.013145253	0.138260895
CSN1S2AP	2.68974016	0.007326523	0.121576826
RFC3P1	2.685861513	0.000279961	0.057895987
BIRC8	2.684711475	0.00706257	0.119976652
GAGE10	2.683861438	0.004086832	0.104791602
RPSAP69	2.678162582	0.002563671	0.091977374
LDHAL6FP	2.678145839	0.002000297	0.08936082
RP5-837M10.1	2.668625235	0.011628989	0.135256922
NR0B1	2.665432463	0.007868622	0.122327075
PPP4R3CP	2.663773058	0.011055271	0.13359506
SCGB1D4	2.661703569	0.008159491	0.123560672
UGT2B28	2.660490489	0.001438773	0.084983468
KRTAP24-1	2.659968435	0.01848944	0.150116609
CTB-47B8.5	2.659420548	0.006554105	0.117912787
KRTAP2-1	2.659332805	0.015601112	0.144190737
TRIM43	2.657443976	0.007718348	0.122001365
IL13RA2	2.657290356	0.009211736	0.126417195
REP15	2.657169627	0.006218332	0.116439674
MIR4472-2	2.656061058	0.002086189	0.089746463
CYP2C18	2.654234723	0.016633952	0.146624775
DYNAP	2.648589366	0.038272536	0.191043335
SPPL2C	2.64487942	0.009678128	0.127884675
CA5AP1	2.642948006	0.015095363	0.142886962
NMS	2.640613913	0.005743307	0.113555463
RPSAP27	2.635350719	0.001074298	0.080503758
DEFB116	2.635171491	0.003272009	0.097726583
SNORD114-7	2.634973747	0.004079386	0.104791602
KRTAP26-1	2.632194503	0.01054324	0.131410377
RP11-281O15.5	2.6317661	0.000119834	0.046532007
KCNJ4	2.630758187	0.008386384	0.124207089
RP11-487E13.1	2.630381438	0.008433645	0.124207089
MIR8063	2.629484128	0.0167257	0.146714795
RP11-22D3.1	2.625656309	0.006272924	0.116439674
OR5D13	2.625500834	0.007652658	0.121890142
FGF20	2.6237392	0.020181521	0.154987487
MIR516A1	2.621632222	0.011057925	0.13359506
STATH	2.621134331	0.013843648	0.140633494
GPR78	2.620258755	0.006819236	0.119388586
LRRC34	2.619185859	0.00754412	0.121890142
C7orf66	2.619123796	0.012318771	0.136489564
SSMEM1	2.618061276	0.025274149	0.16616189
ZNF763	2.617780712	0.018441057	0.150116609
TNNI3K	2.613474647	0.0100696	0.12924219
KRTAP6-1	2.610457643	0.011505555	0.135213117
IFNA7	2.61011737	0.00850301	0.124234348
ALX1	2.604353992	0.008942283	0.125527846
LRRC70	2.604111778	0.004627042	0.107915398
OR10A3	2.599625396	0.018386998	0.150116609
RP11-46I1.2	2.598432657	0.002574007	0.091977374
YBX1P6	2.586653203	0.003278147	0.097726583
OR10X1	2.584613549	0.004999435	0.109265237
FZD9	2.582736877	0.017862224	0.149636027
MIR517B	2.569322998	0.009891298	0.128916431
LINC01546	2.564009475	0.0101943	0.129754331
KRT16P5	2.560084747	0.004964566	0.10895321
CTAGE11P	2.558253723	0.016793056	0.14683285
RP11-19E11.1	2.557466344	0.001733812	0.087436677
TRIM64C	2.555880913	0.009395741	0.127071614
C1orf143	2.554044855	0.024352713	0.164435028
RP11-376N17.4	2.547829418	0.003634516	0.10029394
OR5B17	2.547547682	0.007394304	0.121576826
RPSAP50	2.545218664	0.002181885	0.090326065
ATP1B3P1	2.544811578	0.006824731	0.119388586
MKRN9P	2.544206532	0.007571301	0.121890142
NPVF	2.543329667	0.029797185	0.17527796
HTN1	2.543072798	0.010200808	0.129754331
LUZP4	2.542233316	0.0155	0.143715086
ZNF969P	2.539179637	0.017222095	0.14799947
C15orf48	2.538198474	0.015266236	0.142886962
FOXA3	2.537617116	0.008701197	0.124809512
AC009120.11	2.535421812	0.000403601	0.065975675
CST9L	2.534991522	0.022374541	0.159919959
NBPF6	2.533207023	0.033372533	0.182308034
OR4C9P	2.532444418	0.00757755	0.121890142
TMIGD1	2.532160148	0.015997561	0.145251783
FAM170B	2.53143385	0.006872556	0.119758285
IGHV3-71	2.528072456	0.011943342	0.135965186
ELF5	2.526331212	0.02138568	0.157865256
BNIP3P5	2.524095328	0.00132728	0.083762374
IGHV1-18	2.522059336	0.011206403	0.134202394
COX11P1	2.521383992	0.009968698	0.12924219
HIST1H1B	2.520176151	0.01637335	0.146280594
MIR520G	2.519174622	0.006396603	0.116724873
SERPINA2	2.518899126	0.01105693	0.13359506
G6PC2	2.517909008	0.010240126	0.130009173
ARHGAP42P1	2.517621592	0.001128056	0.080706402
NPBWR1	2.5170917	0.026505366	0.1685895
OR5H14	2.516966086	0.011751318	0.135524062
TRBV7-1	2.516540094	0.016117082	0.145621167
BSPH1	2.516284224	0.01538351	0.143156423
SLC25A51P2	2.513840492	0.011213247	0.134202394
MYL2	2.513487795	0.008621913	0.124524462
RPL21P5	2.512099991	0.007661192	0.121890142
MIR7515HG	2.510196926	0.001770743	0.088502226
OOSP1P2	2.509040529	0.003146495	0.095473369
MAGEB2	2.507877799	0.033508179	0.182531178
SNORD112	2.505206173	0.006258637	0.116439674
RP11-944C7.1	2.504370149	0.025146735	0.165738281
TAAR5	2.50368717	0.015162455	0.142886962
PIH1D3	2.502656779	0.021688094	0.158407976
PRKRIRP8	2.49975384	0.000577686	0.069550599
SPATA45	2.499340737	0.018513434	0.150116609
VCX3A	2.496156658	0.018347617	0.150027048
AC069063.1	2.4942744	0.003796533	0.10213591
ZNF812P	2.491158803	0.024209887	0.164069662
PAGE5	2.490821162	0.010863597	0.132730381
TUBB2BP1	2.490753479	0.028129856	0.172042031
MIR2052HG	2.49002655	0.026757491	0.169168308
RP11-1085N6.3	2.48988209	0.015127041	0.142886962
IGLV7-35	2.489804147	0.006100884	0.116439674
ZNF355P	2.489408902	0.03283088	0.181020094
KRT37	2.487652301	0.025957153	0.167381721
UGT1A7	2.485091295	0.017412803	0.14839196
TUBB8P12	2.480636224	0.013467233	0.139117082
TPRX2P	2.480234311	0.018105238	0.149746351
EFCAB9	2.47986963	0.013430141	0.139092055
RP11-1007I13.4	2.477639858	0.003909627	0.103609066
DEFB134	2.476475519	0.018092302	0.149746351
RP11-9B6.1	2.47320063	0.013327506	0.138634854
OR5K2	2.473108367	0.012923159	0.138038271
KRT18P62	2.471434376	0.005533437	0.112141743
RPL23AP19	2.471217376	0.001404765	0.084892981
CSHL1	2.471079953	0.015012771	0.142886962
RPL27AP	2.468173764	0.007594344	0.121890142
ZNF645	2.465022053	0.017873095	0.149636027
RP11-317B7.2	2.464799169	0.005883763	0.114346725
CSAG3	2.463829916	0.020175366	0.154987487
SMPX	2.463076643	0.044359338	0.20189776
RP1-313L4.4	2.461139113	0.001909165	0.08936082
HS3ST5	2.460446965	0.020730021	0.156472471
RPSAP53	2.459337946	0.005787448	0.113555463
LINC01387	2.456923783	0.020665687	0.156279706
RP11-166N6.1	2.45505051	0.005471614	0.111814336
HMGB3P17	2.449809755	0.018806242	0.150817878
TSGA13	2.449278225	0.015004833	0.142886962
OR11L1	2.449166625	0.014403809	0.141941928
ZNF965P	2.448413334	6.58E-05	0.046532007
RP5-961K14.1	2.447985522	0.006893291	0.119758285
MEP1A	2.445368177	0.036878245	0.188682374
TRIM53CP	2.444236349	0.018095083	0.149746351
PAGE4	2.443575273	0.02254009	0.160587743
CTD-2033D24.2	2.441274308	0.009172451	0.126158378
AC016716.1	2.440667226	0.010903598	0.132951323
RPS4XP3	2.439563687	0.006617792	0.118360399
GLYAT	2.43944126	0.021340213	0.157808698
LINC00919	2.439367999	0.015265991	0.142886962
PSG9	2.43863898	0.025782325	0.166988821
LRRTM1	2.438415493	0.018690369	0.150735375
RP11-276H19.2	2.437465089	0.016858003	0.146896032
OR5M9	2.434940644	0.011039055	0.13359506
TRAV18	2.433954367	0.014507108	0.142062675
SERPINH1P1	2.432552954	0.021869939	0.15885226
RNU6-1304P	2.430748585	0.000242402	0.054753027
DMP1	2.429225582	0.022205083	0.159496408
SLC9B1P2	2.428779364	0.017396374	0.148371494
TSSK1B	2.426302832	0.021342531	0.157808698
IGHV3-25	2.425425186	0.008026579	0.123302116
PAEP	2.422085356	0.012000934	0.135965186
WWP1P1	2.420421358	0.010343257	0.1302561
RP11-566K19.12	2.419148107	0.028030883	0.171836079
RCN1P1	2.418096675	0.00232716	0.091699291
FGF6	2.417695195	0.017277235	0.148053321
ARL9	2.416410845	0.018103256	0.149746351
FBLL1	2.415779271	0.01154633	0.135213117
FAM9C	2.413107694	0.024594656	0.164838993
CTD-2147F2.2	2.41292496	0.014203861	0.141477384
METTL21C	2.412625552	0.02246136	0.160256619
RP11-436P7.2	2.412313028	0.008177787	0.123638856
RP11-182N22.7	2.410659274	0.022465933	0.160256619
RP11-420K14.1	2.41061646	0.017603388	0.148833416
ACTBP6	2.408047746	0.012125289	0.136036532
GALNTL5	2.405502906	0.044001117	0.201121164
S100G	2.405017859	0.008195019	0.123746072
LINC00583	2.403385862	0.018717847	0.150735375
RP11-434D2.11	2.403312583	0.003368322	0.098091359
SLC26A3	2.402414852	0.009269413	0.126566839
SERPINB5	2.402190781	0.019714844	0.153865082
MRGPRG-AS1	2.40152811	0.022884725	0.161478325
KRTAP13-4	2.401299182	0.027052341	0.170013922
TBC1D3F	2.400398068	0.00708627	0.120308664
GPR25	2.398349404	0.035198723	0.185717177
EPS15P1	2.398327054	0.013056168	0.138260895
DPYS	2.396553912	0.017171756	0.14799947
RPSAP66	2.392960526	0.000603713	0.069550599
NDP	2.387340658	0.013784192	0.140496835
TCP11X3P	2.38612855	0.027295426	0.170689287
CTD-2267G17.2	2.383583646	0.002103896	0.089746463
RPL17P41	2.383303014	0.006745689	0.119084227
IGKV1OR10-1	2.380703608	0.014228479	0.141477384
ANKRD20A4	2.379047475	0.002746216	0.092395246
TRBV7-7	2.378570973	0.01617369	0.145623578
RP11-293D9.2	2.37561035	0.006473367	0.117115354
CTD-3020H12.3	2.373510689	0.001525873	0.085773666
GM2AP1	2.373173851	0.002679502	0.092395246
RP11-120I21.3	2.37158972	0.006982593	0.119959002
C16orf47	2.371243241	0.010722672	0.132261354
RP11-618I10.1	2.37086446	0.00745251	0.121576826
LINC01116	2.369453714	0.011391101	0.134845927
EIF5AP2	2.368623915	0.014913018	0.142886962
AC110926.4	2.368573598	0.014975677	0.142886962
PSMC1P12	2.367440106	0.00507433	0.109386338
SSX3	2.364324361	0.016167616	0.145623578
CXorf66	2.363578672	0.034854118	0.185259299
AC004019.13	2.360535552	0.014578252	0.142126644
FEM1AP4	2.360497534	0.001068041	0.080503758
IFNA1	2.35691462	0.029797314	0.17527796
RP4-593M8.1	2.356443944	0.002417079	0.09179833
ZNF402P	2.356260404	0.027534913	0.171078155
NIP7P2	2.35609018	0.005786353	0.113555463
MIR503HG	2.351416509	0.010188978	0.129754331
FAM72B	2.346549008	0.011676329	0.135256922
UCMA	2.345962246	0.027285291	0.170689287
MESTP3	2.345152475	0.005171581	0.110112509
IGHV3-52	2.342858612	0.032547504	0.180844557
RP11-785H20.1	2.342359948	0.011771606	0.135542031
SP8	2.340927259	0.014842435	0.142738856
AC125238.2	2.339325592	0.025670629	0.166843907
GLIS3-AS1	2.337499008	0.000873017	0.077709411
PTBP1P	2.336154973	0.011184575	0.134202394
KRTAP19-8	2.335885904	0.020402175	0.155595421
RBBP4P4	2.334735362	0.003100326	0.09470021
OR51B2	2.334352772	0.018194001	0.149790029
RP13-347D8.7	2.333827426	0.01647043	0.146610013
TPM3P4	2.333096807	0.007662507	0.121890142
AC009264.1	2.332258463	0.002032757	0.089367118
ART5	2.329740165	0.02009112	0.154963404
RP11-24M17.3	2.329129146	0.011346891	0.134835156
NEURL2	2.327283943	0.02461412	0.164838993
IPPKP1	2.325607452	0.010846495	0.132730381
AP000619.5	2.322410814	0.00505008	0.109290735
TRAPPC3L	2.322017867	0.029162685	0.173677373
RPS15AP5	2.321848935	0.012532288	0.137015646
RP11-556I14.3	2.321464811	0.00472026	0.107915398
ZCCHC16	2.321399451	0.044260822	0.201576153
NACA3P	2.321124377	0.008629121	0.124524462
SBK2	2.321073202	0.013925668	0.14077294
MESP2	2.320399707	0.020529336	0.156136817
AC129492.6	2.320389443	0.00814093	0.123560672
RP11-150O12.6	2.318616218	0.021559108	0.15792776
RPS3AP17	2.317954533	0.000163291	0.049237262
OR6C76	2.317911485	0.035952043	0.18721061
DUX4L9	2.317745034	0.001128553	0.080706402
CSNK1A1P1	2.316918983	0.025733168	0.166950899
RP11-64K7.1	2.313686812	0.008966217	0.125527846
C8orf87	2.313620647	0.014367364	0.141877076
AC010240.3	2.312077329	0.008708899	0.124809512
THAP7-AS1	2.31109722	0.01743178	0.14849845
GMCL1P1	2.31081066	0.025459253	0.166659653
TRAV39	2.310038421	0.01334359	0.138634854
C3orf84	2.309841987	0.014587289	0.142126644
OR4C13	2.309105349	0.013704146	0.140224082
MYF5	2.308638653	0.026975739	0.16979999
RP11-325P15.1	2.307777056	0.019774245	0.153977087
LEP	2.307468395	0.018012626	0.149658863
SNRPCP2	2.307133764	0.008396007	0.124207089
DCAF12L1	2.305380061	0.003685604	0.100982401
RPS4XP13	2.30306751	0.002367372	0.09179833
DNAJB3	2.302257098	0.011630335	0.135256922
RP11-313I2.5	2.302021075	0.011923845	0.13590827
KRT8P19	2.300742501	0.008926535	0.125496071
OR10D3	2.299088909	0.016612121	0.146624775
CTC-303L1.1	2.296555853	0.009844277	0.128651141
OR7E90P	2.293691579	0.008029049	0.123302116
OR5K3	2.293218929	0.024024025	0.163629049
RP11-165I9.10	2.292819424	0.016805357	0.14683285
AC103563.5	2.292487516	0.013672617	0.140049983
OR10H4	2.292250254	0.022333582	0.159706075
SEPHS1P7	2.291626568	0.00336039	0.098059686
ACTR3BP2	2.291590272	0.007379624	0.121576826
RP5-882O7.4	2.29127007	0.012761376	0.137468037
RPL17P26	2.288902969	0.005991062	0.115538488
RP1-136J15.5	2.287657004	0.007175363	0.120829106
RPL21P132	2.287434347	0.000105684	0.046532007
SLCO1B1	2.285743309	0.029216394	0.173820314
PRSS54	2.285171075	0.040987376	0.195868192
MEIOB	2.285085	0.044402787	0.201979551
TMSB15B	2.28482767	0.01661456	0.146624775
OR51G2	2.28269689	0.024290553	0.164284731
TRIM49D2	2.282483216	0.029325195	0.174035254
TEX13B	2.282019261	0.023324442	0.162293417
RP11-287D1.4	2.280711989	0.013107027	0.138260895
SNORD91A	2.279957959	0.011714566	0.135256922
AC048346.1	2.279289798	0.001779779	0.088673449
RP11-440J4.2	2.278870968	0.020626332	0.156222487
KRTAP4-12	2.277864575	0.0340663	0.183379029
TRAJ34	2.276304728	0.00985772	0.128768691
LRRC37A5P	2.275838601	0.026903554	0.169711562
RP1-140A9.1	2.2741145	0.024655595	0.1648768
GDI2P1	2.273376243	0.01369617	0.140192023
NOP56P1	2.273113745	0.024404696	0.164465008
MIR6881	2.272902397	0.008886498	0.125373775
SLC35D3	2.27288589	0.029574754	0.174892831
FUT9	2.270072401	0.006399824	0.116724873
HMGB1P28	2.269827944	0.004592167	0.107716088
RP1-81D8.6	2.267515811	0.004599763	0.107726014
RP11-30M20.1	2.267214019	0.003396823	0.098277225
OR13F1	2.26536297	0.029037558	0.173495681
AL355480.1	2.264629264	0.00101889	0.079887322
SETP6	2.260834283	0.002157169	0.090106147
PHBP20	2.258228144	0.022132796	0.159254487
GPR174	2.257976519	0.017883022	0.149636027
IL9	2.256165903	0.015721857	0.144734506
RP11-308B5.2	2.255504484	0.000321429	0.059538837
RP11-147C23.1	2.25533658	0.034373053	0.184115611
KRTAP19-7	2.254941515	0.024095555	0.163833055
RP11-819M15.1	2.254803823	0.010002164	0.12924219
RP11-187E13.1	2.254743111	0.016004178	0.145251783
CTD-3214H19.12	2.254420121	0.003699579	0.100982401
HOXA6	2.253883872	0.019993762	0.154529489
ZFP57	2.252423976	0.023340156	0.162293417
RP11-497J7.2	2.251293212	0.010108814	0.129354251
RP1-281H8.3	2.249624297	0.019488003	0.153210001
MIR1302-3	2.24912494	0.01157489	0.135256922
CXADRP3	2.247508566	0.012394901	0.136631837
QRSL1P2	2.245877938	0.005265805	0.110261239
RP11-133N21.7	2.243174455	0.018642357	0.150579049
SUN3	2.243005646	0.02864777	0.172918186
CRYGA	2.242094768	0.018164307	0.149790029
MIR8088	2.241812371	0.023839196	0.163421968
OR7E46P	2.241767489	0.014937968	0.142886962
LINC00933	2.240079254	0.011657271	0.135256922
TUFMP1	2.238434872	0.011876101	0.135880434
RP3-446N13.5	2.238190226	0.016126646	0.145621167
RP11-624C23.1	2.238158252	0.002237677	0.09056656
ZNF887P	2.23779317	0.004451691	0.106805136
FAM230B	2.23697015	0.026473938	0.168561486
MNX1	2.236224703	0.029310199	0.174035254
HNRNPA1P11	2.236068699	0.036282607	0.187623015
RP11-173E2.1	2.2359895	0.010859255	0.132730381
OR5T1	2.235756674	0.035949617	0.18721061
OR9I3P	2.235457942	0.027824782	0.171791515
GSTT2B	2.234668301	0.010003337	0.12924219
CD24P2	2.234019171	0.011214827	0.134202394
OR8U1	2.233709477	0.020872048	0.156889942
CTD-2160D9.1	2.233497911	0.004694034	0.107915398
RP11-90E9.1	2.231565036	0.032778537	0.180933426
CTD-2373J6.2	2.230657327	0.011612781	0.135256922
RP11-553K23.2	2.229848139	0.014248833	0.141496043
RP11-65F13.3	2.229177945	0.022906699	0.161478325
OR2T29	2.229114729	0.038521076	0.191527305
CTC-575C13.4	2.227855975	0.012308319	0.136456876
AC010492.4	2.227555199	0.022572609	0.160601783
MYADML2	2.227358475	0.019651482	0.153784658
RP11-136I13.1	2.226373094	0.018937544	0.151292999
LINC00634	2.224681768	0.029276478	0.173981976
OR13G1	2.224147292	0.022783038	0.161297921
TAS2R7	2.223817876	0.03123819	0.178318256
TBC1D29	2.223266234	0.012844583	0.137708202
DCAF13P2	2.219519435	0.003398204	0.098277225
CTD-2285G11.1	2.216700452	0.024308881	0.164370284
RP11-171N4.2	2.216067278	0.030196997	0.176019429
RP11-35J6.1	2.216045764	0.001266414	0.082379541
CROCCP1	2.215683997	0.01472573	0.142429762
GH1	2.215084386	0.003473119	0.098761614
PRDM12	2.213988328	0.014486217	0.142062675
OR2L5	2.21235608	0.041433339	0.196618176
ZNF815P	2.209508286	0.020400001	0.155595421
RP11-153M7.1	2.207439813	0.01391159	0.140754558
CTD-2349P21.1	2.207438047	0.004381252	0.106554096
OR2L9P	2.206810409	0.019560713	0.153399453
CARD17	2.205450943	0.027025853	0.169962904
GPR101	2.205211356	0.028255625	0.172265082
RPSAP49	2.204572432	0.024263661	0.164179572
CC2D2B	2.204515457	0.004232723	0.105715818
RPL17P43	2.203677415	0.018034569	0.149685883
OR13H1	2.203090963	0.027821647	0.171791515
AP001372.2	2.201080568	0.019997583	0.154529489
HMGB3P26	2.200550566	0.007307307	0.121576826
RPL21P2	2.200324071	0.001687804	0.086551005
NCOR1P1	2.198921347	0.017213188	0.14799947
C20orf187	2.198858795	0.033056435	0.181640968
IL17F	2.198705427	0.021891277	0.15885226
MIR8061	2.198335787	0.04150054	0.19667453
PGGT1BP2	2.198289909	0.01617206	0.145623578
RP11-463J7.2	2.194231091	0.027500607	0.170999357
RP11-468O2.1	2.19327981	0.011837067	0.13578364
TRIM49D1	2.192925689	0.019319265	0.152671243
AB019441.29	2.191936952	0.020034076	0.154688286
AP000568.2	2.19168299	0.010980862	0.133389686
PPIAP13	2.18951663	0.047754474	0.207893881
OR5D16	2.18948203	0.018957371	0.151292999
RP11-184C23.4	2.189041708	0.039081779	0.192421586
RP11-271K11.1	2.188003845	0.009285974	0.126693044
MIR7849	2.18776188	0.011563963	0.135256922
GPR63	2.187566536	0.035211938	0.185717177
KRTAP15-1	2.187512646	0.018510042	0.150116609
GSTM5P1	2.184829947	0.023381046	0.162343758
RP11-618P13.1	2.184376684	0.036079736	0.187388742
GTF2IP6	2.182459614	0.02883355	0.173246176
AP000708.1	2.181989243	0.011206386	0.134202394
LRRC3B	2.180055527	0.015032302	0.142886962
PPP1R2P1	2.179021646	0.015256993	0.142886962
LARP7P3	2.177590596	0.007515761	0.121890142
PABPC1P7	2.174719103	0.015271275	0.142886962
OR52E5	2.174197113	0.024006548	0.163629049
DRGX	2.171814656	0.040678361	0.195453036
PROS2P	2.171524889	0.032409125	0.18076083
RP11-738O11.9	2.170473116	0.024868512	0.16506967
OCSTAMP	2.170239704	0.045466582	0.203745289
HTN3	2.169780095	0.039412918	0.192801251
RP11-511B7.1	2.168895441	0.006257194	0.116439674
RP11-178H8.3	2.168056729	0.004330402	0.105950332
OR52K3P	2.16787159	0.021342084	0.157808698
OR2Y1	2.167443521	0.025598709	0.166678345
AC010894.4	2.166676339	0.005813997	0.113746961
H2BFWT	2.166659273	0.006575171	0.118150025
C1GALT1C1L	2.165064161	0.021178586	0.15747663
RP11-536P16.4	2.164985474	0.024371068	0.164435028
TRAV13-2	2.163917984	0.016540377	0.146610013
PHBP7	2.163868783	0.022440152	0.160218113
MAP2K4P1	2.162615558	0.017556417	0.148829694
RP11-310H4.6	2.160397778	0.009927602	0.129106033
CA10	2.160173432	0.049213026	0.210517135
CTC-360J11.4	2.158267371	0.01599937	0.145251783
RP11-74K11.1	2.153403177	0.015963212	0.145251783
RP11-352D3.2	2.15142974	0.028227141	0.172265082
RP11-865I6.2	2.148252375	0.001881087	0.08936082
LINC01483	2.147020987	0.023149154	0.16182047
RXFP3	2.146985192	0.029862715	0.17534199
RP11-3D23.1	2.146561566	0.018525274	0.150116609
MAGEA10	2.146431998	0.033512849	0.182531178
TPTE2P2	2.146277943	0.005329518	0.11066969
HNRNPA1P22	2.145389631	0.016631006	0.146624775
RP5-967N21.2	2.145154977	0.016128147	0.145621167
AP000275.64	2.145025849	0.027902056	0.171791515
TMEM35	2.144125996	0.045947578	0.204307916
GATM-AS1	2.143816737	0.013615818	0.139775977
KRTAP4-2	2.142102682	0.043615549	0.200371174
AC104809.2	2.140501734	0.019913136	0.154406956
SOCS5P5	2.134764253	0.027492016	0.170999357
HNRNPA1P58	2.133051068	0.016038363	0.14534513
C18orf42	2.133036442	0.016549432	0.146610013
HIST1H1A	2.129869287	0.005721227	0.113555463
CTD-2015H6.3	2.125043263	0.005240903	0.110261239
CEACAM5	2.124070093	0.00057012	0.069550599
AC073127.1	2.123549767	1.00E-04	0.046532007
GSTA5	2.122133316	0.009976322	0.12924219
OR6N2	2.121176019	0.030212824	0.176076225
LINC01343	2.119581397	0.017252866	0.148041962
CCT7P1	2.119099318	0.032995212	0.181493587
DDX6P1	2.118904567	0.009654451	0.127878858
PCDHA5	2.118024056	0.046901094	0.206391308
CALR3	2.117835527	0.041057385	0.195949598
GDF5OS	2.11755165	0.023326222	0.162293417
KRTAP10-7	2.116798395	0.049586715	0.211117315
HMGB3P31	2.115985281	0.00915138	0.126158378
ATOH7	2.115854821	0.032609196	0.180933426
PTPN2P1	2.115448537	0.006217452	0.116439674
RP11-362A1.2	2.114939396	0.001465286	0.085515418
FMR1NB	2.114118463	0.002666646	0.09222388
SP9	2.113850953	0.042511119	0.19826327
CCR6	2.113152151	0.024852809	0.165045019
CASP3P1	2.110581577	0.004318125	0.105950332
AC068491.3	2.109525009	0.011110524	0.133950991
AC087491.2	2.108701922	0.030968348	0.177935842
RPSAP29	2.108438618	0.008718331	0.124811833
CR848007.2	2.108144333	0.021266525	0.157808698
OR5H3P	2.106660572	0.01718414	0.14799947
BPIFB4	2.106423956	0.040937248	0.195852648
MIR7843	2.106079617	0.013833418	0.140633494
KRT8P13	2.105147215	0.042417798	0.198075174
FAM9A	2.103535154	0.002492243	0.091925289
MANSC4	2.103392095	0.03199307	0.180002735
RP11-80I3.1	2.101859487	0.028249798	0.172265082
RP11-678G14.5	2.100561326	0.033728225	0.182868843
SALL3	2.100282255	0.002401499	0.09179833
NANOGP1	2.100168121	0.036161111	0.187504523
OR5AR1	2.099682548	0.041369235	0.19644684
OR51T1	2.099326069	0.038909585	0.192072249
HMGB3P20	2.098302082	0.022252755	0.15961291
CTD-2544L4.1	2.097958077	0.012130776	0.136036532
OR2T12	2.095260279	0.046381056	0.205132533
RP1-59D14.9	2.095159103	0.000540132	0.068283587
OR4K17	2.09466065	0.041693532	0.196952635
LIPM	2.089566592	0.049154504	0.210422277
OR7E85P	2.089294193	0.044868422	0.202875074
RP11-481J2.2	2.089098287	0.001339555	0.083898051
TNFRSF13B	2.088890096	0.039189914	0.192518268
RP11-312J18.7	2.087132214	0.015129599	0.142886962
VN1R6P	2.086652445	0.035321618	0.186036186
RP11-334C17.3	2.085970909	0.000265059	0.056834484
RP11-114H24.4	2.083657931	0.036300462	0.187623015
HSD17B2	2.082381303	0.036089828	0.187388742
SDCBPP2	2.081178386	0.026542053	0.168666692
APOOP4	2.080922539	0.001635643	0.086237458
MED15P8	2.07986251	0.018126618	0.149746351
OR7E161P	2.078564061	0.026056543	0.167575818
FABP12	2.078271868	0.012740963	0.137468037
RP11-58A17.3	2.078163638	0.02376931	0.163308595
DYDC2	2.077925633	0.041056796	0.195949598
MIR3166	2.077693227	0.004937704	0.108776041
MAP1LC3B2	2.077034754	0.004027085	0.104496515
SMCP	2.076655302	0.041370088	0.19644684
MIR626	2.075897039	0.042550351	0.198310255
RP11-322D14.1	2.074302877	0.005359385	0.110812937
OR56A1	2.073667306	0.037591345	0.189811697
LINC01119	2.073610539	0.008595499	0.124524462
AC010731.4	2.073525898	0.023498214	0.1626551
SSXP9	2.072557279	0.049818086	0.211375903
AL592183.1	2.07229824	0.044013728	0.201147043
TRAV8-3	2.071650757	0.00803079	0.123302116
KRT18P66	2.070899719	0.020736314	0.156479168
DEFB1	2.07011156	0.035697941	0.186659738
RBBP4P5	2.06986049	0.013223761	0.138260895
TRAV8-7	2.069488034	0.028051253	0.171904086
RPSAP55	2.069435247	0.03334411	0.182287433
TNP1	2.069408211	0.034519442	0.184500989
RP1-102E24.9	2.068944859	0.013905741	0.140744571
RP11-267N12.2	2.068323769	0.010081314	0.12924219
EPPIN-WFDC6	2.066238867	0.040601153	0.195440907
RP11-59H7.1	2.065308839	0.002738649	0.092395246
FGF7P1	2.064531908	0.009141548	0.126158378
RP11-703I16.3	2.064250475	0.020329496	0.155394226
RP11-232D9.2	2.064248821	0.014001976	0.140981014
AC018892.3	2.063906768	0.004551195	0.107466263
HIST1H2AA	2.061979143	0.038743337	0.191776737
CTC-339O9.1	2.060468397	0.036476328	0.188100205
RP5-940J5.8	2.059384957	0.00491738	0.10849344
TAF9BP1	2.05868252	0.016482735	0.146610013
IL2	2.058429221	0.005824779	0.113836428
TFF2	2.058398869	0.011756839	0.135533744
OR8G3P	2.057590424	0.014988203	0.142886962
RP11-466J24.1	2.057444664	0.015791499	0.144891827
SRPK2P	2.054944583	0.007318587	0.121576826
RPL21P8	2.05426278	0.00425905	0.105895343
ARL17A	2.053781138	0.042338489	0.197928335
RP11-344B2.3	2.051884975	0.004192685	0.105264604
RP11-293F5.8	2.051132788	0.015395238	0.143156423
KRT19P1	2.050871816	0.010661652	0.13200292
RPSAP10	2.050824427	0.019462648	0.153103996
LINC00293	2.050778621	0.040703788	0.195453036
FFAR1	2.050026902	0.036086144	0.187388742
LINC01487	2.048931491	0.002624566	0.091977374
RP11-56P9.4	2.048701075	0.03461968	0.184611338
C8orf89	2.046571567	0.000983512	0.079125064
CTD-2158P22.4	2.043654503	0.011180061	0.134202394
TAS2R9	2.043312011	0.039965243	0.194057956
EEF1B2P4	2.042303943	0.02638383	0.168200774
RP11-71B7.1	2.041597952	0.015988758	0.145251783
C2orf73	2.040059673	0.019779919	0.153977087
HOXC5	2.038752741	0.017233211	0.14799947
OR4C15	2.038394224	0.04761696	0.207741995
FLVCR1-AS1	2.038173729	0.037192324	0.189170856
BDP1P	2.03788999	0.027984219	0.171791515
HEXA-AS1	2.034166511	0.01846994	0.150116609
KRTAP19-5	2.033474448	0.036481427	0.188100205
RP11-430B1.1	2.031692882	0.001569062	0.086101439
EEF1A1P7	2.030073892	0.00065643	0.071704456
CTD-2501B8.5	2.029431304	0.033579223	0.182538546
LINC00587	2.028703183	0.042769623	0.198531678
FAM230C	2.028549888	0.01645994	0.146605727
RP5-1049N15.2	2.027795644	0.020339013	0.155425923
ADAM20P1	2.026488632	0.032229417	0.180453563
HMGB3P22	2.025454408	0.014457096	0.142010251
AHCYP7	2.025397281	0.034354683	0.184087856
RP11-576D8.4	2.023930223	0.034993028	0.185622026
AC114755.7	2.023699943	0.03409804	0.183379029
OVCH1-AS1	2.023491649	0.035083978	0.185717177
RP11-1396O13.13	2.021837027	0.034087063	0.183379029
CD200R1L	2.0207255	0.022774402	0.161297921
HSP90AB6P	2.02003619	0.039322601	0.192668789
CTA-440B3.1	2.017780614	0.023753403	0.163308595
RP11-96C23.9	2.016589387	0.000285628	0.057895987
CSN3	2.015793741	0.025765384	0.166957555
OR2D3	2.014907742	0.039393517	0.192798898
MYL8P	2.014700743	0.016956976	0.147331541
RP11-16N2.1	2.014427706	0.000704955	0.073240741
ANKRD34C	2.013742903	0.042594339	0.198347065
OR7E31P	2.012937029	0.026564115	0.168666692
AC156455.1	2.012727057	0.001952645	0.08936082
IRGM	2.012578593	0.04101817	0.195868192
RP11-844G16.1	2.011164465	0.000454431	0.067448337
RPL23AP48	2.008977663	0.045249584	0.203517668
C11orf86	2.007340577	0.039603245	0.193256093
BRIX1P1	2.007250676	0.006998078	0.119959002
C1orf146	2.006578838	0.020586516	0.156222487
IGKV2-10	2.006183638	0.018181496	0.149790029
SCARNA18	2.006167529	0.027201719	0.170480023
RP11-553A10.1	2.005532162	0.008249202	0.124111042
CTD-2026K11.2	2.00450796	0.00237828	0.09179833
AC011290.5	2.001066099	0.01568406	0.144630384
KRT18P42	2.00082488	0.024363518	0.164435028
RP11-565F19.2	2.000642906	0.012086876	0.136026803
RP11-1100L3.4	1.999509498	0.027974955	0.171791515
HMGB3P11	1.999415841	0.015292217	0.142886962
RP11-472E5.3	1.99651113	0.001940123	0.08936082
LINC00558	1.996445895	0.006775257	0.119084227
ZFP42	1.995543263	0.011868084	0.135880434
POTEKP	1.993880421	0.003433439	0.098696876
KRT8P40	1.993440264	0.037737568	0.18998076
HSPA8P5	1.992520378	0.022484202	0.160307932
RPSAP3	1.991893627	0.007623701	0.121890142
FEM1AP2	1.991048056	0.04463363	0.202445884
CCDC144NL-AS1	1.990288502	0.028508253	0.172766757
DNAJC12	1.990275526	0.017858064	0.149636027
C1orf127	1.989790598	0.028796038	0.173246176
CLCA3P	1.989594716	0.01323529	0.138260895
PGAM1P9	1.988249107	0.03948141	0.192904404
SULT1C3	1.988234828	0.038985557	0.19231679
AC098826.4	1.98629489	0.03081993	0.177540865
NUP58P1	1.984132972	0.001487502	0.085773666
HMHB1	1.983644505	0.04463454	0.202445884
TAAR3	1.982596767	0.046498094	0.205296965
RP11-279O9.4	1.982003577	0.026311757	0.168006097
ADGRG7	1.980516192	0.040377088	0.195026793
LINC00471	1.978689806	0.037434016	0.189573559
UNGP1	1.975631976	0.004802714	0.108246174
LGALS4	1.974089822	0.013350145	0.138634854
PRNT	1.972614853	0.049815385	0.211375903
VSTM2B	1.972102981	0.01006631	0.12924219
MIR215	1.971818107	0.042671582	0.198400047
CTD-2572N17.1	1.969703426	0.025949054	0.167381721
RP11-77K12.10	1.967870755	0.03042928	0.176542821
ATP5C1P1	1.966703359	0.025770075	0.166957555
CD300LD	1.96662656	0.049559602	0.211095026
AC005336.4	1.966292577	0.043124995	0.199316665
RP11-544I20.2	1.964574378	0.018572383	0.150268771
PDCL3P7	1.964297613	0.014421225	0.141941928
C1orf185	1.964148107	0.003914991	0.103609066
OBP2B	1.964095961	0.023233075	0.161940009
RP11-261B23.1	1.96337742	0.022787622	0.161297921
SEPT14P1	1.962754654	0.004090468	0.104791602
RP11-92G12.3	1.961345082	0.007362881	0.121576826
RP13-565O16.2	1.960714149	0.028242354	0.172265082
CD8BP	1.959971305	0.042837769	0.198690099
CTB-14A14.2	1.959745899	0.015619923	0.144226443
AC093642.1	1.959709525	0.031493574	0.1791402
LINC01322	1.958667452	0.001553899	0.086101439
RP11-71N10.1	1.957902489	0.043027415	0.199218583
RP11-104D3.2	1.956203095	0.002952158	0.09390783
FABP2	1.956151352	0.029165223	0.173677373
HNRNPA1P56	1.955793403	0.027480904	0.170999357
CHCHD2P6	1.955203345	0.00817979	0.123638856
BX255923.2	1.954612825	0.016377502	0.146280594
MKI67P1	1.953968668	0.044506911	0.202151248
KB-1125A3.12	1.953747287	0.024978551	0.165291302
RPL21P119	1.953181754	0.000593366	0.069550599
RP1-278E11.3	1.952736531	0.009692852	0.127884675
GALR1	1.951907315	0.043034627	0.199220109
RN7SL525P	1.951893274	0.000156342	0.049191792
RP11-627K11.1	1.950592588	0.020980444	0.157164825
RP11-276H19.4	1.950281136	0.021776595	0.158582918
HMGB3P15	1.949869326	0.017977105	0.149636027
RP11-345F18.1	1.948297075	0.022836241	0.161436749
RP11-342M1.7	1.947820024	0.006819703	0.119388586
RP11-386G21.2	1.942474055	0.041860762	0.197131829
RPEP2	1.940973921	0.010307806	0.130224724
TUBBP5	1.939132078	0.008448391	0.124207089
RPL23AP59	1.937107311	0.026902248	0.169711562
LCA10	1.936197234	0.029652023	0.174934405
CEACAMP8	1.935321948	0.016931513	0.147270585
POU4F3	1.934878792	0.028421033	0.172619314
SLC9B1P3	1.933667093	0.002593279	0.091977374
AC073621.2	1.933661172	0.043689269	0.200466169
CRH	1.933159669	0.006278014	0.116439674
RP11-477N12.5	1.933010987	0.018777388	0.150735375
RP11-347H15.2	1.932608584	0.035146184	0.185717177
MIR100	1.932463746	0.02224771	0.15961291
TCEAL5	1.932264014	0.023188691	0.161862318
HIGD1C	1.929041114	0.016571941	0.146610013
OR56A4	1.928853215	0.043553342	0.200339835
RP11-830F9.5	1.926982721	0.02214939	0.159254487
OR8K3	1.926703127	0.024704803	0.1648768
OR1E3	1.923607258	0.016777542	0.14683285
CTB-167G5.3	1.920410814	0.017950319	0.149636027
PTCHD3P2	1.920367681	0.015287504	0.142886962
CST8	1.919309686	0.041756043	0.196995095
MRPL15P1	1.918331044	0.029950567	0.175501836
OR52E8	1.917846862	0.044375752	0.201908975
NRBF2P2	1.914988652	0.018146614	0.149783297
OR5AK1P	1.914759852	0.027836547	0.171791515
CES1P2	1.913924046	0.047663621	0.207816862
FAM46D	1.912879916	0.012833685	0.137708202
NPIPB7	1.91262289	0.008183648	0.123638856
RP11-144L1.8	1.911204907	0.012842659	0.137708202
RP4-641G12.4	1.910018561	0.028073812	0.17193449
RP11-417N10.3	1.910011163	0.019306622	0.152634852
SEC24B-AS1	1.907276108	0.027878305	0.171791515
AGGF1P10	1.906968287	0.012457058	0.136847991
AC130709.1	1.904749586	0.048689325	0.209608849
CTD-2194F4.2	1.904490862	0.021468733	0.157865256
TVP23BP2	1.902464715	0.027746817	0.171731259
RPSAP31	1.900450811	0.030890241	0.177687161
RN7SKP177	1.898501106	0.004720627	0.107915398
GS1-124K5.13	1.897873593	0.004559794	0.107485627
VPS26AP1	1.897313745	0.036659361	0.188196313
CDX1	1.894534672	0.008098111	0.123454614
OR51J1	1.894489601	0.000130279	0.046532007
AC107982.4	1.893631518	0.034505844	0.184500989
SAGE2P	1.893365357	0.038345575	0.191179702
RP11-504P24.5	1.89272372	0.017690094	0.149155704
CCNYL2	1.890298506	0.012064851	0.136026803
AC024082.3	1.888746637	0.004199751	0.105264604
TIMM17BP1	1.888540433	0.006606913	0.118360399
PLGLA	1.887937902	0.049039689	0.210173496
RP11-384K6.8	1.886764888	0.006687098	0.118737537
GPR31	1.88670635	0.015766934	0.144891827
RP11-158L12.6	1.883096673	0.019536907	0.153344589
ZSWIM5P2	1.879741759	0.02978538	0.17527796
EIF1P5	1.879351929	0.044481388	0.202103709
RP11-23D24.2	1.878895363	0.002414221	0.09179833
ST13P20	1.878831879	0.025662283	0.166843907
RP1-17K7.2	1.877481303	0.001917279	0.08936082
FTHL17	1.875463207	0.018858755	0.150890619
RP11-434I12.5	1.87471862	0.026169727	0.167820055
RP11-288G3.4	1.874476564	0.033544801	0.182531178
AC004022.7	1.873705269	0.011213351	0.134202394
SUCLA2P1	1.873223884	0.048732148	0.209699643
ZNF735	1.871879037	0.015778446	0.144891827
RP11-1267H10.4	1.871525933	0.032394276	0.18076083
HERC2P5	1.869987775	0.038616015	0.191603222
RP11-725D20.1	1.869941011	0.001843311	0.089205836
RP11-706C16.8	1.868780466	0.002328358	0.091699291
SETP3	1.868415153	0.025123435	0.165660151
CTD-2162K18.4	1.866080643	0.008835443	0.125187155
LINC00470	1.865977374	0.011143821	0.134128978
KLF17P1	1.865664196	0.046279377	0.204964676
RP11-9G10.1	1.865522377	0.026759999	0.169168308
RP11-113D6.6	1.865145214	0.027985636	0.171791515
CTD-3118D7.1	1.865130165	0.003542153	0.099178537
RP1-290I10.2	1.864904671	0.032038809	0.180013024
CTD-2620I22.2	1.864794243	0.042784782	0.198531678
LIPJ	1.863993328	0.023990281	0.163629049
RP11-718B12.1	1.863895773	0.038579006	0.191603222
AE000658.25	1.862601049	0.020213311	0.154997274
RPL9P31	1.861383883	0.012141299	0.13606287
TM4SF19	1.860827929	0.024560929	0.164689651
RPSAP40	1.859844632	0.025961357	0.167381721
MRPS31P2	1.859534453	0.035697177	0.186659738
CELF6	1.858602017	0.023883248	0.163447225
AC074121.4	1.857365134	0.032172734	0.180294768
EIF4E2P2	1.857068972	0.033135321	0.181970812
MBL2	1.856008442	0.021013307	0.157216899
AC010492.5	1.855789581	0.025142174	0.165738281
RP11-486L19.2	1.855235637	0.003751014	0.10147315
TCEANC	1.852610073	0.004409846	0.106554096
RP11-739N10.1	1.851973767	0.004670051	0.107915398
PMS2P5	1.851839877	0.012099975	0.136026803
RP11-132J14.3	1.851506663	0.03131753	0.178454438
TMPRSS11BNL	1.851001665	0.023560493	0.162847562
LINC00934	1.845954058	0.002447541	0.09179833
PSG7	1.845583517	0.034931943	0.185520578
RP11-159H20.3	1.845332598	0.012253523	0.136220052
RP11-480G7.2	1.845168316	0.041541241	0.19667453
GTF2IP3	1.844633	0.031085699	0.178211174
TRIM51EP	1.84196697	0.048994806	0.210144971
LINC01149	1.841451483	0.014956425	0.142886962
HSPA8P11	1.841021815	0.015597259	0.144190737
RP5-1107A17.3	1.839106917	0.001526497	0.085773666
CTD-2540B15.9	1.836207051	0.005238547	0.110261239
RP11-39H3.1	1.834018135	0.036329153	0.187722238
RP11-693J15.5	1.833711637	0.006740739	0.119084227
ASB18	1.832939241	0.049063801	0.21018941
OLIG1	1.832642702	0.036442742	0.188057594
RP3-521E19.3	1.832606633	0.006160131	0.116439674
NUPR2	1.832060235	0.000700753	0.073240741
SEPW1P	1.830636736	0.03277326	0.180933426
RP11-737O24.3	1.828495388	0.009373281	0.127028906
RP5-1068B5.1	1.827809003	0.006996761	0.119959002
XXyac-YM21GA2.1	1.827750514	0.046496822	0.205296965
AC005626.3	1.827114165	0.015189197	0.142886962
FAM19A1	1.824786877	0.022126124	0.159254487
OR7E19P	1.824345105	0.044519785	0.202151248
SNORD114-30	1.823898326	0.034120019	0.183379029
FRRS1L	1.822816663	0.024629953	0.1648768
RP11-449H3.3	1.822211377	0.042139364	0.197640075
OR52A4P	1.821613089	0.004548097	0.107466263
GNL2P1	1.820630475	0.042230525	0.197710985
RP11-124D2.7	1.817959313	0.027434895	0.170999357
RP13-650J16.1	1.815586696	0.003476633	0.098761614
KCNG4	1.815466038	0.024982178	0.165291302
SLC4A1APP1	1.813460578	0.03772967	0.189974041
Z97634.3	1.813420003	0.022929958	0.161478325
PPP1R42	1.812794276	0.007793992	0.122326616
RP1-292B18.3	1.812348778	0.001421668	0.084983468
ALB	1.81175964	0.027615347	0.171320502
RP5-964H19.2	1.811742238	0.041518609	0.19667453
RP11-422J15.1	1.811182133	0.008297494	0.124130075
RP11-517M22.1	1.810805527	0.008466915	0.124207089
RP11-75A9.1	1.810139387	0.034474093	0.184390532
SOWAHA	1.808868109	0.009428766	0.127071614
COX4I1P1	1.807800587	0.02909001	0.173534927
CTD-2206N4.1	1.80690803	0.047336936	0.207053946
RPEP3	1.803696382	0.033025853	0.181551198
SNORA63	1.803628343	0.012325413	0.136489564
HMGB3P12	1.803121247	0.023136387	0.16182047
LINC01562	1.802426212	0.023174867	0.161862318
RP11-63K6.5	1.802241494	0.00054491	0.068283587
RN7SKP65	1.801802	0.00410508	0.104791602
RPL23AP78	1.801125551	0.046799268	0.206163205
RP11-215A21.2	1.800138577	0.042495719	0.19826327
FYTTD1P1	1.800011831	0.014985526	0.142886962
MIR1183	1.799295138	0.046687262	0.205763731
TWIST1	1.797453473	0.001424288	0.084983468
CH17-258A22.4	1.796938757	0.002317839	0.091699291
RP11-66D17.3	1.794622128	0.018521914	0.150116609
HNRNPA1P60	1.793572746	0.035904884	0.187065997
KIAA0101	1.79309476	0.002617551	0.091977374
RP1-34L19.1	1.792616282	0.020757465	0.156557153
RP11-96C23.13	1.79099685	0.025855326	0.16724785
HSPD1P5	1.79068663	0.026938505	0.169777685
RPL21P71	1.790498258	0.025091161	0.165590967
RP11-391J13.1	1.785138059	0.020847729	0.156829318
RP11-863H1.1	1.780658057	0.010138229	0.129557311
HNRNPA1P40	1.780550512	0.01269482	0.137314456
CTD-2135D7.3	1.780476136	0.006854834	0.119678449
RP11-453D16.2	1.780089	0.045914804	0.204256312
SKOR2	1.779836866	0.010762178	0.132492093
AL132709.8	1.779165641	0.01000277	0.12924219
CTD-2516K3.3	1.778690883	0.044122069	0.201427223
RP11-748H22.2	1.777410118	0.037363146	0.189518153
CTC-552D5.1	1.777032088	0.002478579	0.091925289
NBEAP1	1.777022957	0.005062383	0.109386338
RP11-839G9.1	1.774582588	0.003766126	0.101530778
ZNF157	1.773073763	0.019309387	0.152634852
RP11-756A22.7	1.772526449	0.028768167	0.173165341
RP11-680B3.2	1.771376764	0.017227071	0.14799947
RP11-1072C15.6	1.770311868	0.02071067	0.156367175
HSPE1P9	1.769028481	0.031623091	0.179302972
AC068587.1	1.768841787	0.02973955	0.175196914
TRAV6	1.76839009	0.040324059	0.194972594
RP1-131F15.2	1.767884462	0.014417296	0.141941928
RP11-20G6.2	1.767648821	0.007516854	0.121890142
AC097662.2	1.76751387	0.036664046	0.188196313
KRT17P6	1.767155693	0.005461785	0.111814336
C2orf80	1.766383533	0.007551008	0.121890142
RP5-944M2.3	1.766253069	0.026256259	0.167940943
RP11-586K2.1	1.765871244	0.041082859	0.19598311
AP000936.5	1.764836832	0.001590026	0.086237458
SETP12	1.764268495	0.002574387	0.091977374
KRT8P44	1.763925419	0.009083225	0.125873303
ZNF679	1.762244756	0.036862877	0.188661545
RP11-485G7.5	1.761625154	0.005712187	0.113555463
OLFM3	1.761448441	0.016163422	0.145623578
LINC00899	1.761397056	0.00784186	0.122326616
RP11-561N12.6	1.7609991	0.018404069	0.150116609
RP11-148B18.1	1.760573893	0.002766657	0.092395246
PANX3	1.760531309	0.018752524	0.150735375
KIAA1024	1.75987364	0.025761218	0.166957555
SEPT14P12	1.758244933	0.014265175	0.141512692
CTC-311G1.1	1.757336595	0.006199135	0.116439674
CDKN3	1.757198672	0.045148738	0.203447139
KIF28P	1.757098262	0.004770212	0.107961936
RP1-297M16.2	1.756522563	0.001291354	0.082884341
AC126365.1	1.75486838	0.039788448	0.193865713
TRBV11-3	1.754370536	0.04892915	0.210078922
RP11-138I18.2	1.754321464	0.009531414	0.127262838
CNGA1	1.753630483	0.026126356	0.167786775
HMGN2P41	1.753139209	0.032817682	0.180982411
ANGPTL5	1.752502754	0.012150569	0.13606287
EEF1A1P30	1.75185296	0.017999539	0.149636027
RPS6P20	1.75178267	0.006492066	0.117380276
POF1B	1.751125677	0.000826795	0.076307346
RP11-681N23.1	1.751044382	0.025576562	0.166678345
TBC1D3B	1.750371461	0.015448139	0.143464
RP11-1K3.1	1.749961059	0.017597014	0.148833416
RP11-138E2.1	1.749194146	0.001199852	0.081189609
RP11-256G5.1	1.748961358	0.003429151	0.098696876
HNRNPA1P74	1.748381906	0.031198189	0.178318256
RP11-119F7.6	1.748137277	0.010005293	0.12924219
AC016757.3	1.748131417	0.044209951	0.201502074
HNRNPFP1	1.74701858	0.035212145	0.185717177
RP11-62N21.1	1.746212833	0.019124841	0.151844923
LINC00970	1.74393775	0.011623213	0.135256922
KRT34	1.742700758	0.015302859	0.142894147
AC003973.3	1.742181584	0.00950364	0.127183685
ATP6V0E1P3	1.741772653	0.016107533	0.145616729
LRRC69	1.741595287	0.048642298	0.209463001
FAM87A	1.741270582	0.03999953	0.194077504
PRKRIRP2	1.741086639	0.009318021	0.126791256
RP11-167N4.5	1.740498251	0.00561194	0.112655214
SPDYE22P	1.733714158	0.022555973	0.160601783
AC005082.12	1.733475515	0.017336598	0.148150158
TRHR	1.733240581	0.027882171	0.171791515
AC027348.1	1.732220378	0.001827866	0.089076177
RPSAP48	1.73090369	0.008209278	0.123832184
HSPD1P8	1.730796931	0.04634109	0.205050667
CTD-2521M24.4	1.730448229	0.000867432	0.077709411
OR10G7	1.729084211	0.039825363	0.193935089
SEPT10P1	1.727177058	0.045565314	0.203779103
AC011288.2	1.726961952	7.06E-05	0.046532007
XXbac-BPG258E24.10	1.726270891	0.01787548	0.149636027
RP11-246E12.2	1.725981041	0.01585478	0.145099053
TIGD4	1.72594186	0.002773138	0.092395246
CTD-2314G24.2	1.723229766	0.004432728	0.106700775
RP11-746P2.6	1.722995285	0.003344289	0.098014867
RP11-358L22.3	1.722906711	0.002184276	0.090326065
AC104306.4	1.722034655	0.039456398	0.192856152
RP11-69L16.3	1.721669081	0.034177275	0.183512348
RPSAP33	1.720189745	0.045649664	0.203929968
MIR3135B	1.719705903	0.0302562	0.176151694
AC009502.4	1.718790581	0.030132382	0.175876551
RP11-553N16.1	1.717540882	0.049683653	0.211291882
OR7E121P	1.716224394	0.04958448	0.211117315
RP11-656G20.1	1.716110376	0.020632933	0.156228488
OSTCP5	1.713439643	0.028436757	0.172642367
RP11-717H13.1	1.713380388	0.011325988	0.134786739
SETP14	1.711369541	0.036604684	0.188196313
AC068042.1	1.710906675	0.041165637	0.196084953
MIR370	1.710663639	0.026552471	0.168666692
HINT1P1	1.709020377	0.02795717	0.171791515
MTOR-AS1	1.708773421	0.026017319	0.167460932
RBMX2P2	1.708731546	0.042112648	0.197574524
RP4-809F4.1	1.708713001	0.039169592	0.192470239
RP11-532N4.2	1.706959873	0.007966721	0.123060766
RN7SL32P	1.70581046	0.002373221	0.09179833
OR10T2	1.705644002	0.019460497	0.153103996
RP11-615I2.6	1.703589109	0.018357543	0.150027048
CCDC83	1.703258335	0.021161243	0.15747663
TEX40	1.702870015	0.043941953	0.200977675
RP11-90K6.1	1.701846727	0.024884533	0.16513814
BIRC7	1.701476047	0.021165693	0.15747663
ANKRD30BL	1.700588829	0.024775713	0.1648768
GPR148	1.698526122	0.03699111	0.188883692
LINC01492	1.697435332	0.019466827	0.153103996
MEI4	1.696299317	0.038853713	0.1919988
KISS1R	1.695933022	0.013983351	0.140968364
RP11-231E4.2	1.691894085	0.010592216	0.131650016
RN7SKP78	1.69155632	0.006167614	0.116439674
HMGN1P32	1.689628683	0.022625647	0.160762051
RP11-334E6.2	1.689134806	0.018574003	0.150268771
USP51	1.68855626	0.042033696	0.197396071
FGF5	1.686023864	0.025182011	0.165857493
RP11-356K23.2	1.684637804	0.004737014	0.107915398
RP11-14N9.2	1.684072486	0.003842591	0.102801742
HSPD1P10	1.682487753	0.016071223	0.145515699
PAICSP3	1.681826963	0.041528308	0.19667453
LINC00907	1.680583712	0.047299906	0.207045269
RP11-525K10.3	1.679321394	0.022168217	0.159345496
RP11-807E13.3	1.678953175	0.028694125	0.173079567
FAM150A	1.678659086	0.023008086	0.16168083
MGARP	1.678096539	0.003671649	0.100982401
NIPA2P5	1.677554756	0.033845496	0.183126274
RPSAP5	1.675805049	0.002987678	0.094190714
RN7SKP6	1.673658205	0.002559426	0.091977374
IMMP1L	1.673078846	0.007825051	0.122326616
SUMO2P3	1.673022917	0.049015967	0.210171114
DEFB121	1.67266996	0.02474427	0.1648768
LINC01470	1.671789625	0.011013998	0.133527936
ACTR3BP3	1.671237264	0.024506318	0.164579943
NEURL3	1.671053944	0.031137693	0.178211174
HMGB3P14	1.670834847	0.003701328	0.100982401
EMBP1	1.670276326	0.002389358	0.09179833
AC004159.1	1.669610651	0.004353984	0.106268777
RPSAP67	1.66900119	0.012506685	0.137015646
RP11-690G19.4	1.668949558	0.003011874	0.094190714
DLX2	1.667398225	0.005576681	0.112493518
RP11-437J2.3	1.667362322	0.022550134	0.160601783
RP11-638L3.4	1.667113014	0.015917819	0.145251783
RP11-385E5.5	1.666074599	0.008325975	0.124130075
RP11-579D7.8	1.66589072	0.025118826	0.165660151
CTD-2343P13.1	1.663562	0.038525319	0.191527305
STK4-AS1	1.661767557	0.023942541	0.1635358
RP11-167N24.6	1.660807118	0.028267494	0.172265082
RP11-13N13.6	1.659057576	0.008051922	0.123317303
SPA17P1	1.658778796	0.021925417	0.158867346
RP11-63A23.2	1.656169614	0.011258029	0.134434554
CBX1P3	1.655999448	0.035171047	0.185717177
AP003307.1	1.655534789	0.004653178	0.107915398
CTD-2033A16.2	1.65546107	0.009437843	0.127071614
DAOA-AS1	1.65524503	0.004760331	0.107961936
AL034553.1	1.654751851	0.003501351	0.099074891
RP11-604N13.1	1.654191121	0.026504274	0.1685895
CEACAM7	1.654151154	0.037766066	0.190058121
CTB-22K14.1	1.654005172	0.011731304	0.135347177
HOXA13	1.653097839	0.04049692	0.195377393
RP11-626K17.5	1.652289541	0.028303248	0.172398265
CLCA1	1.651051679	0.031606462	0.179302972
RP11-25J3.2	1.647283526	0.048839225	0.209919682
VN1R7P	1.646576581	0.040612734	0.195440907
RP11-124N3.2	1.646282827	0.00367001	0.100982401
KB-1517D11.2	1.646133725	0.029013077	0.173495681
AL117334.1	1.645937649	0.011389671	0.134845927
LINC01192	1.645794325	0.018604912	0.150434748
TSPAN8	1.644737475	0.001943633	0.08936082
C19orf57	1.644469982	0.027988005	0.171791515
snoU109	1.644358057	0.039347783	0.192668789
PGM5P4	1.643777982	0.014906084	0.142886962
RP11-758N13.3	1.643306814	0.034831285	0.185205954
AC026449.1	1.64219177	0.022310619	0.159699675
LINC01579	1.642052705	0.035248218	0.185717177
ISL2	1.641706741	0.015739946	0.144734506
GTF2IP5	1.641648022	0.039852919	0.193983934
RPL23AP27	1.640391766	0.01823665	0.149842831
RP11-739B23.1	1.639856035	0.015773467	0.144891827
CARM1P1	1.639390762	0.007804068	0.122326616
AC099850.1	1.638400035	0.004427707	0.106700775
PRSS56	1.638226658	0.04580631	0.204076991
AC020956.3	1.637524768	0.024743471	0.1648768
ZIC3	1.63694507	0.016297547	0.146084434
OR11H1	1.636636769	0.032617377	0.180933426
NLRP11	1.635265241	0.005480281	0.111814336
UGT2B15	1.63487574	0.006100621	0.116439674
HSPA8P6	1.634655876	0.00734866	0.121576826
HMGN1P37	1.634421389	0.007860141	0.122326616
RP1-296G17.3	1.63421628	0.007223631	0.121262051
NKAIN3	1.631557787	0.005536577	0.112141743
GLRXP	1.630813921	0.041406145	0.196521345
MIR5003	1.630317342	0.029425639	0.174402941
HPRT1P3	1.63030681	0.029963524	0.175506703
SNORA40	1.630268616	0.01602805	0.14534513
SPATA31D3	1.629134528	0.035363264	0.18608624
CTC-518B2.9	1.628650147	0.012765194	0.137468037
TMEM244	1.628229837	0.002575876	0.091977374
RP11-486A14.2	1.627766928	0.001497428	0.085773666
AF196972.4	1.626974614	0.016826612	0.14683285
RAB39A	1.625935312	0.006768174	0.119084227
AC093824.1	1.62450654	0.007740982	0.122180054
ULK4P2	1.624383365	0.007370897	0.121576826
KRT20	1.62245879	0.028897939	0.173297833
NPY2R	1.622154785	0.031993439	0.180002735
HYAL4	1.621333651	0.03846112	0.19144561
CTC-308K20.1	1.62085235	0.0028264	0.09276169
RP11-115D19.1	1.620159544	0.040619403	0.195440907
PHBP11	1.619779405	0.005023119	0.109265237
RP11-483P21.2	1.619750711	0.005262491	0.110261239
NUDT19P3	1.619262766	0.011706242	0.135256922
KIAA1210	1.61908629	0.020045345	0.154730379
ZIK1P1	1.617266542	0.01624979	0.145945605
RPSAP23	1.616739849	0.002401299	0.09179833
AMD1P1	1.616620593	0.039231211	0.192591342
NYX	1.615745628	0.023033839	0.16168083
RP3-497J21.1	1.615589574	0.042714907	0.198496161
RP11-333E1.1	1.615564754	0.01815453	0.149790029
RP11-307A17.2	1.615164216	0.010391898	0.13061475
MIR5096	1.612483667	0.041928289	0.197242949
CCT5P2	1.61144509	0.009406066	0.127071614
CCDC178	1.609912755	0.021552201	0.15792776
GTF2IP9	1.609839987	0.020178293	0.154987487
CDC42P4	1.607896217	0.033982023	0.183318296
RP11-175P19.2	1.607874238	0.018528619	0.150116609
RP11-175K6.2	1.607807155	0.007988899	0.123202797
PRAMEF12	1.607366956	0.04321542	0.199512344
ZNF883	1.604697	0.048885946	0.209992645
MTND2P12	1.604347045	0.015215098	0.142886962
RP11-250B2.6	1.604043105	0.027294913	0.170689287
LDHBP1	1.603889102	0.017436983	0.148499073
HSD3B1	1.603204817	0.022257515	0.15961291
RP3-399L15.1	1.603102088	0.003673699	0.100982401
SPINK1	1.601393278	0.021983597	0.159014395
OR1E2	1.600706395	0.002702684	0.092395246
IL17A	1.598829969	0.005744229	0.113555463
RPS27AP3	1.596156222	0.042206553	0.197671799
ZDHHC20P3	1.594956115	0.002240086	0.09056656
RPL23AP20	1.594693491	0.015194311	0.142886962
RP11-192P3.4	1.594575413	0.01070078	0.132091893
VCX	1.593704209	0.044405219	0.201979551
MS4A6E	1.592272938	0.043848597	0.200723792
DRD1	1.592165726	0.039883966	0.194032913
RPL21P7	1.592009734	0.029107255	0.173534927
RP11-55K13.1	1.591913004	0.016417184	0.146449372
ANXA2P3	1.590670387	0.043924127	0.20094232
RP11-210M15.1	1.590382383	0.020145984	0.154987487
RP5-951N9.2	1.590180617	0.007950007	0.123060766
LINC00643	1.589148491	0.040563842	0.195440907
KRT18P25	1.588523527	0.001513721	0.085773666
AC074366.3	1.587911291	0.014312631	0.14174059
DSPP	1.583233469	0.006309743	0.116474171
IFNA6	1.578942681	0.010542203	0.131410377
NPM1P2	1.57893153	0.049353777	0.210886347
AC064871.3	1.57871598	0.038249555	0.191004982
EEF1A1P38	1.57846111	0.008822937	0.125187155
POTEF	1.578314532	0.004882595	0.108470056
RP11-652G5.1	1.578145471	0.007042868	0.119959002
FCF1P8	1.575718642	0.024802556	0.1648768
RP11-64C12.7	1.575400006	0.011394381	0.134845927
LINC01207	1.574715062	0.04154894	0.19667453
HMGB3P19	1.574238427	0.046093069	0.204587898
GYG2-AS1	1.573731447	0.03864022	0.191625568
HNF1A-AS1	1.572725614	0.047059408	0.206620418
CREG2	1.57162227	0.028653183	0.172918186
RP11-170M17.1	1.570779748	0.026957311	0.169787409
RP11-621K7.1	1.568945766	0.032936646	0.181361441
RP11-94B19.4	1.568735248	0.004748029	0.107915398
LINC01247	1.568123825	0.012610901	0.137247887
TRIM77BP	1.5680363	0.03571908	0.18670282
CTD-2196E14.6	1.567392402	0.018332029	0.150027048
HIST1H2BO	1.56676876	0.015031528	0.142886962
GOT2P2	1.566218805	0.022116649	0.159254487
RN7SL230P	1.566215143	0.01209578	0.136026803
PDCD5P2	1.565174443	0.029543287	0.174813883
ABCA17P	1.564257169	0.029660393	0.174934405
KRT8P22	1.563985776	0.046090395	0.204587898
RP11-420K14.3	1.561534209	0.024976294	0.165291302
LOR	1.560832034	0.038155901	0.191004982
CT45A11P	1.558742924	0.012864889	0.137823626
LINC01091	1.556293134	0.009073887	0.125856156
PRELID3BP1	1.556060589	0.019856556	0.154237124
SRP14-AS1	1.555721926	0.023231184	0.161940009
HMGN1P35	1.555671331	0.044598223	0.202412162
CTD-2619J13.8	1.555406218	0.000507054	0.067448337
FMO1	1.5550199	0.039020077	0.192348552
NIFKP1	1.55320213	0.019613196	0.153568621
SPATA31D4	1.552240887	0.009060903	0.125796629
RP5-947P14.1	1.551609022	0.039571018	0.193163955
RP11-301G23.1	1.551288651	0.002416683	0.09179833
RP11-379K17.4	1.551059031	0.03512613	0.185717177
RP11-165J3.6	1.549619219	0.016566403	0.146610013
RP13-539F13.2	1.549319435	0.035129069	0.185717177
ATF1P1	1.548483501	0.031634579	0.179302972
AP006564.1	1.548327234	0.046003533	0.204423443
RP11-378E13.4	1.547132164	0.014607613	0.142181093
HMGN1P24	1.54665525	0.038471659	0.19144561
CMA1	1.545525526	0.04750792	0.207467149
RP4-798A10.2	1.544522636	0.035530948	0.186382811
C15orf54	1.544153948	0.003106176	0.09470021
ZNF582-AS1	1.543970461	0.016745776	0.14683285
RP11-455G16.1	1.543226116	0.042258011	0.197764019
CHRNA6	1.542900559	0.018084607	0.149746351
CFHR3	1.542371146	0.040374942	0.195026793
SMCO3	1.538384802	0.044672208	0.20252518
CDH7	1.538358221	0.012214691	0.136220052
AC090324.1	1.536230204	0.005739267	0.113555463
CCDC58	1.536075473	0.020328706	0.155394226
MORC1	1.534577242	0.007220395	0.121262051
CTD-2528L19.6	1.534053262	0.012071518	0.136026803
HNRNPA1P62	1.533831494	0.015135912	0.142886962
LMO1	1.531327447	0.030880502	0.177677975
SAGE1	1.530426267	0.006458112	0.117058844
GVINP2	1.529501154	0.042405481	0.198065075
LINC00635	1.528565552	0.027987573	0.171791515
KRT18P65	1.526063902	0.040313864	0.194972594
IGHV3-35	1.522034941	0.017628044	0.148906913
CDH18	1.521629866	0.028604573	0.172888589
RP11-44M6.1	1.520142716	0.045217674	0.203447139
CTD-3022L24.1	1.517162029	0.008545743	0.124441967
LANCL3	1.516658859	0.01272076	0.137398447
RP11-325L12.5	1.516295589	0.041354446	0.19644684
MIR320E	1.515891891	0.015733765	0.144734506
RPS15AP11	1.515729551	0.02452857	0.164587046
RP11-761N21.1	1.514238048	0.002271285	0.090971813
AC013444.1	1.513758075	0.018303798	0.150011334
SULT1A3	1.512549547	0.017931579	0.149636027
GYG1P1	1.512356162	0.005074994	0.109386338
LINC01549	1.512071175	0.021602231	0.158028753
EPYC	1.510382172	0.035784201	0.186739729
SLC25A5P5	1.508820442	0.01796115	0.149636027
HAVCR1	1.508103066	0.029782767	0.17527796
RP11-61A14.4	1.507838211	0.038887378	0.19206158
RP11-960L18.1	1.507187261	0.024460531	0.164491979
FAM25E	1.5058744	0.025350456	0.166267824
ATP5F1P1	1.50534922	0.02176722	0.158582918
PPEF1	1.50117567	0.005681591	0.113502434
LIPF	1.500133494	0.016696956	0.146663188
EXOC5P1	1.499642185	0.034126502	0.183379029
CASP1P2	1.499392823	0.006284303	0.116439674
KLRC2	1.49890901	0.032031144	0.180013024
PIH1D2	1.49865362	0.014970017	0.142886962
EDA2R	1.497376107	0.006238275	0.116439674
RP11-526D8.11	1.495823586	0.022755315	0.161297921
RP11-157E16.1	1.494807551	0.022895401	0.161478325
RP11-318G8.2	1.494026453	0.003164862	0.095930108
TMEM171	1.490988733	0.035178528	0.185717177
RP11-760D2.5	1.489227521	0.012588649	0.137198745
CTD-2329K10.1	1.489192682	0.032194996	0.180365503
ADH4	1.48833335	0.036124409	0.187487297
RP11-325N19.3	1.487513559	0.01219754	0.136220052
DPPA5	1.487352084	0.023997557	0.163629049
RP11-401O9.3	1.486017872	0.036700913	0.188231983
IFNWP2	1.485623942	0.038982953	0.19231679
TMCO2	1.485582898	0.005707889	0.113555463
MND1	1.484018713	0.013225178	0.138260895
AP000345.1	1.483837664	0.040662476	0.195453036
GKN1	1.48169036	0.009676677	0.127884675
CCL8	1.480660962	0.005301969	0.110261239
MIR613	1.480553639	0.002743346	0.092395246
ARL14	1.480406705	0.024138874	0.163833055
AC011518.1	1.47964854	0.047223058	0.206938562
OR2AT4	1.47771215	0.015611969	0.144226443
C9orf92	1.477203296	0.048278303	0.208825972
HOXC-AS3	1.477048601	0.033407934	0.182326448
RP11-325E5.4	1.475212235	0.038276562	0.191043335
AC006538.1	1.475202502	0.006268142	0.116439674
FANCD2OS	1.474301661	0.028886957	0.173280744
RP11-5A11.2	1.474046047	0.047759502	0.207893881
EFTUD1P1	1.473743343	0.004899329	0.10849344
TRIM49	1.473496821	0.042003916	0.197384309
RP11-649E7.7	1.472778171	0.014291491	0.141676637
RP13-36G14.4	1.472720471	0.034360268	0.184087856
CTD-2555K7.2	1.472485542	0.012670782	0.137314456
ATP6V1G3	1.470718525	0.021299373	0.157808698
CDH17	1.470199468	0.01594703	0.145251783
CELF4	1.469173602	0.003932281	0.103857433
RP4-590F24.1	1.468755217	0.025969483	0.167381721
IL1RAPL1	1.467512254	0.021865697	0.15885226
AC010148.1	1.467001093	0.014263381	0.141512692
RPL15P20	1.466384496	0.047059211	0.206620418
ST13P2	1.46627654	0.03048608	0.176672782
AC004595.1	1.465805627	0.032176142	0.180294768
RP11-65M17.1	1.464839782	0.018644975	0.150579049
AC025279.1	1.463585526	0.007969417	0.123060766
OR5BD1P	1.462238081	0.043088637	0.199315419
RP11-324O2.3	1.461687106	0.010269599	0.130182219
RP11-454F8.2	1.460980505	0.002809154	0.092664219
RP11-382H24.2	1.460242187	0.011451113	0.135075536
RP11-255C15.3	1.460008534	0.013267209	0.138394918
AP4B1-AS1	1.458310769	0.003451029	0.098761614
RP11-320G24.1	1.457845887	0.033821068	0.183068385
TMEM114	1.457718812	0.032020736	0.180013024
AC074367.1	1.457531142	0.02181914	0.158757775
WBP2NL	1.457350936	0.005508455	0.111975603
RP11-553P9.1	1.457280562	0.00627529	0.116439674
CKS1B	1.456966866	0.007945925	0.123060766
PABPC1P4	1.456833398	0.024725427	0.1648768
XK	1.456268629	0.020870178	0.156889942
SLC9A3	1.454360983	0.015914605	0.145251783
RP11-522B15.6	1.454131102	0.003300435	0.09786009
TEX26	1.454082002	0.03942345	0.192801251
RP3-405J10.5	1.453915872	0.046262168	0.204951177
TMPRSS11B	1.452697787	0.019406656	0.152968829
CTB-1048E9.7	1.452660524	0.01270824	0.137314456
CTC-470C15.1	1.45148043	0.027283025	0.170689287
TNFSF11	1.451382139	0.02378516	0.163308595
LINC00687	1.451325085	0.032794349	0.180933426
POTEC	1.450717491	0.048077636	0.208542922
LINC00692	1.450700481	0.027915304	0.171791515
H2BFM	1.450685703	0.032747766	0.180933426
SNORA51	1.450164043	0.034809031	0.185205954
HMGB3P5	1.449256045	0.005776822	0.113555463
ANKRD20A9P	1.448844274	0.009646114	0.127878858
AC005330.2	1.448840455	0.044963729	0.203210784
HK2P1	1.448066417	0.017321272	0.148150158
OR7E122P	1.447917674	0.039131743	0.192421586
HS6ST2	1.447232225	0.012788965	0.137613266
NOG	1.447092249	0.001688099	0.086551005
RAET1K	1.446906585	0.0352451	0.185717177
RP11-10N23.2	1.446285327	0.025110769	0.165652102
LSINCT5	1.44476669	0.028843696	0.173254588
SCOC-AS1	1.444548941	0.048917919	0.210061862
KCNRG	1.444146799	0.027809856	0.171791515
RP11-1069G10.1	1.443980384	0.048596708	0.209396978
RP3-393P12.1	1.442327689	0.020050218	0.154730379
MFSD6L	1.442092471	0.023600952	0.162930891
SPATA31A1	1.441707867	0.047780769	0.207955184
TRIM51HP	1.441527552	0.010314341	0.130224724
LINC01425	1.440450657	0.027981815	0.171791515
POTEJ	1.440236319	0.027463019	0.170999357
RP11-731C17.2	1.440041299	0.014030478	0.141012268
AC144833.1	1.439059687	0.031040989	0.17817874
OR10J2P	1.439007471	0.010691734	0.132091893
FLJ33581	1.43784087	0.019129093	0.151844923
RP11-475O6.1	1.437568751	0.04498562	0.203246252
MUC19	1.436863399	0.000648829	0.071573859
AC011294.3	1.436857866	0.008429204	0.124207089
MAFTRR	1.436809732	0.023204177	0.16193137
AL121578.7	1.436378812	0.014699384	0.142429762
TMEM156	1.435967429	0.00218145	0.090326065
CTD-2621I17.6	1.435545117	0.005432284	0.111602781
RP11-91I20.1	1.434403659	0.015182088	0.142886962
RP11-629N8.3	1.433892507	0.015047947	0.142886962
B3GALT5	1.432750091	0.023262838	0.162028241
DBX2	1.43202412	0.014356057	0.141877076
USP32P3	1.431974841	0.023100442	0.161792519
RP11-1114A5.4	1.431503114	0.005188372	0.110261239
GTF2H5	1.430204177	0.038338795	0.191178828
SMIM9	1.429193052	0.03881298	0.191956149
DCLRE1CP1	1.428939439	0.041239305	0.196341144
RP3-425C14.5	1.428936495	0.048433774	0.209099544
HDAC1P1	1.428786183	0.005483982	0.111814336
RP11-557J10.3	1.428446909	0.012497456	0.137015646
RP11-327J17.9	1.428164218	0.021914808	0.158867346
RP4-601P9.1	1.428020377	0.006208237	0.116439674
XXbac-BPG249D20.9	1.427698538	0.002814852	0.092664219
RP11-1134I14.2	1.427538415	0.025963274	0.167381721
TRIM64DP	1.426094025	0.01596362	0.145251783
RP11-228M15.1	1.424617558	0.041387309	0.196464158
RP11-466F5.6	1.423948972	0.03748051	0.189742622
KATNBL1P3	1.422969881	0.012038718	0.136026803
RP11-507B12.2	1.422425464	0.037348788	0.189518153
CA5A	1.420878702	0.039280401	0.192668789
TEX12	1.419855552	0.0052773	0.110261239
RP11-77K12.9	1.419820501	0.006790584	0.119084227
RP11-179A10.2	1.417867738	0.025747904	0.166957555
RP1-80N2.3	1.417123116	0.007842465	0.122326616
RP11-449H3.1	1.416978576	0.002599794	0.091977374
RP11-407P15.1	1.41696174	0.012763326	0.137468037
TATDN2P1	1.414568375	0.035891811	0.187065997
CTD-2206N4.4	1.414209699	0.048132022	0.208574499
PTCD2	1.414019154	0.001042651	0.080057328
LINC01606	1.413728686	0.043461531	0.200108308
OR2F2	1.41340947	0.022090059	0.159254487
RP1-287H17.1	1.412123786	0.017706577	0.149155704
AC007386.2	1.411934795	0.046242718	0.204927733
AL356865.1	1.411026446	0.010685675	0.132091893
RP5-1092A3.4	1.410897826	0.014111619	0.141150327
ZPBP	1.410196193	0.027497131	0.170999357
CTD-2308N23.2	1.409805656	0.028821554	0.173246176
RP11-750H9.7	1.409264874	0.000394689	0.065975675
MAGEC2	1.409203475	0.047369634	0.207099952
RP11-411B10.8	1.409072157	0.037414265	0.189539853
CTC-435M10.10	1.408807512	0.018039209	0.149685883
TMEM27	1.408461549	0.00475016	0.107915398
RP5-1024N4.4	1.40747558	0.04201437	0.197395483
AC003989.3	1.407459238	0.041629876	0.196756777
KLHL13	1.407370399	0.009050401	0.125731145
CRAT37	1.40731309	0.022843349	0.161436749
RNU6-611P	1.406870581	0.008978768	0.125527846
RBM22P5	1.40578185	0.029055854	0.173495681
AC067945.3	1.402981704	0.0026039	0.091977374
IFITM4P	1.402956314	0.022854451	0.161436749
RP11-297C4.3	1.402583535	0.017134663	0.147918183
RGS21	1.401890047	0.0031112	0.09470021
SPO11	1.400374324	0.041153595	0.196062064
CTC-499B15.5	1.400059294	0.03933618	0.192668789
CTD-2616J11.10	1.398788019	0.025386647	0.166297186
RP1-101G11.2	1.398778842	0.035415818	0.186227372
NPW	1.398269629	0.011958086	0.135965186
TDO2	1.398189621	0.000981368	0.079125064
RP11-532M24.1	1.39813692	0.033398263	0.182308034
RP11-141P6.1	1.397833789	0.035130267	0.185717177
TMEM169	1.397092421	0.008465503	0.124207089
ASB11	1.396077071	0.043977456	0.201044759
CWH43	1.396064892	0.006381533	0.116693773
PLEKHA3P1	1.395760949	0.039996075	0.194077504
CYCSP20	1.39565798	0.026636438	0.168829641
RP11-763B22.11	1.395220213	0.030056748	0.17573272
AC012445.1	1.391453902	0.031101422	0.178211174
LINC01021	1.390756338	0.03415545	0.183465913
RN7SKP38	1.39057126	0.02366294	0.163166059
RP11-436M15.3	1.390264922	0.003343563	0.098014867
CTAGE14P	1.390154455	0.025539725	0.166678345
AL133245.2	1.390037249	0.012779797	0.137574109
RP11-748L13.2	1.389370447	0.039896497	0.194032913
RP11-310P5.1	1.389349583	0.026561177	0.168666692
HSD3BP2	1.389184546	0.016183727	0.145662221
AOC1	1.388491556	0.006206549	0.116439674
CTC-340A15.2	1.387102501	0.011273153	0.134455692
OPRD1	1.385840811	0.019130771	0.151844923
LINGO2	1.385259978	0.018388758	0.150116609
LINC00890	1.384408448	0.038780534	0.191861241
AC006145.4	1.384393557	0.013242296	0.138260895
TRIM31	1.383976198	0.027865994	0.171791515
FAM21FP	1.383929826	0.011262261	0.134434554
AC008691.1	1.383532692	0.042526571	0.19826327
RP11-189G24.2	1.383500423	0.016809052	0.14683285
SLC17A1	1.383007979	0.023024736	0.16168083
F13B	1.381883493	0.029607544	0.174934405
NR1I2	1.381873957	0.025178328	0.165857493
DSC1	1.381382316	0.04821991	0.208767835
RP11-543H23.1	1.381046482	0.038999317	0.192319119
RP11-133K1.9	1.380833753	0.02629278	0.167975526
GPR37	1.380651936	0.007909426	0.122697837
TSPAN2	1.379739504	0.001094018	0.080706402
SSX8	1.37972638	0.015493496	0.143715086
CALY	1.379579298	0.018763126	0.150735375
AC002429.5	1.377258959	0.036886501	0.188682374
RP13-923O23.7	1.37716407	0.007475965	0.121576826
CBWD3	1.377111513	0.027248234	0.17057703
KRTAP5-AS1	1.376056165	0.048005145	0.20852415
PAQR9-AS1	1.375594795	0.00767529	0.121890142
OR6C2	1.375546744	0.039511374	0.192937878
IL3	1.374393994	0.008964466	0.125527846
MRPL3P1	1.373250111	0.023436	0.162491471
CLEC3A	1.373240183	0.03690328	0.188734848
KRT75	1.372563363	0.024494784	0.164579943
LINC01556	1.371026803	0.007013242	0.119959002
CYP2R1	1.369792634	0.002320777	0.091699291
RP11-430H10.2	1.369778341	0.019782388	0.153977087
RP11-404H14.1	1.36945546	0.039992384	0.194077504
UBE2U	1.369017558	0.038600871	0.191603222
OR4A21P	1.368593854	0.038240521	0.191004982
ENTHD1	1.368046783	0.040402094	0.195078186
NLRP9P	1.366721244	0.010550237	0.131410377
RN7SKP37	1.36613503	0.046695451	0.205768492
LCTL	1.365644768	0.038122974	0.190924867
RP11-73G16.1	1.364693508	0.037109981	0.189057129
RP11-476H16.1	1.36449501	0.023069396	0.161702865
LL22NC01-81G9.3	1.364439621	0.036535631	0.188172911
AC008686.1	1.364268407	0.038602766	0.191603222
AMER2	1.363795849	0.003463958	0.098761614
RP1-179N16.6	1.363333742	0.037824304	0.190293389
RP11-783K16.14	1.363128193	0.018357217	0.150027048
IPO8P1	1.363031345	0.036602826	0.188196313
RP11-359P18.1	1.362630111	0.03475245	0.185076171
LINC01485	1.362259781	0.022642552	0.160842689
SPAM1	1.362018308	0.045026731	0.203336782
LINC01627	1.361575997	0.023694744	0.163229833
MUC2	1.36053584	0.015074	0.142886962
PAGE2	1.36025287	0.042918707	0.198952768
AC026271.5	1.35998747	0.048403645	0.209000645
SPINK2	1.358575838	0.021575847	0.157940886
LINC00466	1.354739236	0.010981021	0.133389686
CTB-193M12.3	1.354367742	0.020955579	0.157138624
UGT2B24P	1.353945602	0.029066694	0.173518992
UGT2A3	1.353294353	0.018759576	0.150735375
RN7SL652P	1.353135964	0.017118912	0.147891199
TBC1D3P5	1.352694633	0.012359494	0.136552345
RP11-131H24.4	1.352000996	0.028690862	0.173079567
SCG5	1.351833444	0.010632166	0.131859408
RP11-327I22.5	1.351747379	0.01993582	0.154423919
TAS2R20	1.351562703	0.01817633	0.149790029
COL6A4P2	1.350878941	0.0388978	0.192072249
RP11-404O13.5	1.350229673	0.047348679	0.207053946
MGAT4EP	1.349942718	0.020886284	0.156956195
DAB1-AS1	1.34973895	0.033330072	0.182264273
RP11-216B9.8	1.349576261	0.011793622	0.135633684
LINC01104	1.348946076	0.029045875	0.173495681
ACBD7	1.348699006	0.003704985	0.100987018
AF064858.6	1.348656444	0.01361098	0.139775977
LA16c-380H5.5	1.347595158	0.045084604	0.203414225
ENTPD8	1.347324382	0.010505668	0.131183982
NUP62CL	1.346184926	0.003550995	0.099178537
RP11-1022B3.1	1.345941067	0.02660921	0.168730956
FAM3D	1.344264722	0.005466985	0.111814336
KCNJ6	1.344136341	0.015211502	0.142886962
LHX2	1.343774559	0.004057031	0.104791602
ZNF670	1.343623353	0.006575455	0.118150025
DLEU7-AS1	1.342763603	0.036847706	0.188650611
AC114812.8	1.342684223	0.031782953	0.179580188
CRHBP	1.342600252	0.007825954	0.122326616
RP13-514E23.2	1.342296325	0.031584907	0.179272214
GLIPR1L1	1.341816225	0.013035343	0.138260895
RP11-63A11.1	1.341546637	0.045985696	0.204403053
XKR4	1.341229504	0.032355978	0.18070723
RP5-965G21.3	1.340756395	0.04587501	0.204153865
RP11-109G23.3	1.338621187	0.04700164	0.206489066
RP11-259N19.1	1.337250653	0.018724461	0.150735375
RP11-430H10.1	1.3363476	0.020395038	0.155595421
U82695.5	1.334755288	0.038036135	0.190621883
IL1RAPL2	1.33446801	0.004126788	0.104971994
WWTR1-AS1	1.333149696	0.003884209	0.10334209
CNTNAP3P2	1.332968589	0.007562724	0.121890142
RP11-252E2.2	1.332958096	0.021539328	0.15792776
RP11-499E18.1	1.332568479	0.032914758	0.181325965
DEPDC1B	1.33058455	0.014165663	0.141349001
YTHDF2P1	1.330273195	0.034297679	0.183859156
SLC44A5	1.329959376	0.009473977	0.127071614
MGAT4D	1.329637535	0.01120267	0.134202394
KRT73-AS1	1.329563403	0.030710798	0.177477636
CTC-523E23.4	1.328508196	0.036673641	0.188196313
RP6-24A23.7	1.327206587	0.047243985	0.206938562
TRIM64B	1.326949051	0.042281822	0.197791192
CACYBPP2	1.326069169	0.005277093	0.110261239
RP11-10N16.2	1.325976336	0.032991021	0.181493587
RP4-728D4.3	1.325746524	0.02974117	0.175196914
ADAMDEC1	1.325571628	0.001793549	0.088748505
RPL23AP69	1.325308999	0.036508939	0.188147456
RP11-285E9.5	1.32521524	0.026146219	0.167818087
RP11-628J14.1	1.324163976	0.029141091	0.17364083
RP11-204M4.2	1.324101773	0.018941814	0.151292999
RORB-AS1	1.323964035	0.035888343	0.187065997
ABCD2	1.323477861	0.017930892	0.149636027
ANKRD18EP	1.322608059	0.032056346	0.180013652
RP11-508N22.12	1.322480851	0.002764889	0.092395246
LINC00621	1.322204038	0.028176827	0.172209632
GBP1P1	1.322117211	0.002048538	0.089575592
RP11-19P22.2	1.321870028	0.0448122	0.202776802
SLC6A15	1.321657425	0.010011422	0.12924219
ZFP30	1.321428353	0.006324379	0.116537919
CER1	1.32019958	0.035029907	0.185716251
FOXL2	1.319806787	0.020232078	0.155017986
HMSD	1.319750926	0.045595265	0.203779103
GC	1.317738235	0.035335875	0.186064841
CAPN6	1.316913877	0.034030439	0.183372882
GABRB2	1.315547911	0.003225323	0.097108694
C6orf52	1.315191755	0.038021571	0.190621883
AC084082.3	1.315083717	0.017997572	0.149636027
TNFRSF17	1.313779177	0.046670444	0.20572093
RP11-697E2.9	1.313683551	0.045532536	0.203771939
MZT1	1.312384851	0.000846984	0.07699816
LIN9	1.311548199	0.008053686	0.123317303
LINC01486	1.310778426	0.021886585	0.15885226
FAM153B	1.309395529	0.011471378	0.135213117
FAM19A4	1.308805031	0.03442509	0.184298704
HNRNPA1P64	1.308657645	0.01177151	0.135542031
CCDC158	1.307789594	0.004333616	0.105950332
STXBP5L	1.307190419	0.009934744	0.129133823
ACSL6	1.306665629	0.009618104	0.127772037
RP11-163O19.16	1.306589687	0.041318239	0.19644684
IZUMO3	1.305947698	0.01319423	0.138260895
DDX50P1	1.305827602	0.023850604	0.163421968
NUF2	1.303965402	0.011995963	0.135965186
ACTR3BP4	1.303215522	0.033983737	0.183318296
RP11-18B3.2	1.302700666	0.022603207	0.160642041
CTD-2554C21.1	1.301573186	0.049188948	0.210507464
MYO5BP3	1.300700175	0.047060653	0.206620418
RP11-160H12.3	1.300116172	0.024976321	0.165291302
14-Sep	1.298707549	0.045283026	0.203605019
RP11-147I11.1	1.298235127	0.014090698	0.141136137
SVBP	1.298114191	0.005488934	0.111814336
YBX1P10	1.297194761	0.019842897	0.154237124
AP006285.2	1.297093345	0.010811235	0.13266334
MKX	1.295508309	0.010728216	0.132261354
EEF1A1P12	1.295489402	0.024432505	0.164468534
CTD-2026G22.1	1.295394103	0.029098237	0.173534927
RPL17P22	1.295321169	0.002722456	0.092395246
RP11-747D18.1	1.295094066	0.041917492	0.197242949
LHX1	1.294881457	0.004321509	0.105950332
TCERG1L	1.294515737	0.023845995	0.163421968
CLGN	1.294233336	0.014832835	0.142701146
NIFKP2	1.293548203	0.046654188	0.205680592
SLC25A21-AS1	1.293313325	0.038251145	0.191004982
MAP7D2	1.29321874	0.003330765	0.098014867
HNRNPA3P16	1.29318815	0.022954279	0.161559278
MUC15	1.292861584	0.014833584	0.142701146
EEF1A1P22	1.291962595	0.034847037	0.185255679
HNRNPA1P34	1.291480407	0.022917478	0.161478325
TRIM49B	1.291433559	0.024221729	0.164087618
ARGFXP1	1.291321656	0.042712378	0.198496161
EML5	1.290772797	0.008299129	0.124130075
LINC00974	1.287545985	0.036112418	0.187472411
SPINK6	1.287206507	0.039396327	0.192798898
SNTG1	1.287096233	0.033571561	0.182531178
HCG24	1.286282471	0.035242457	0.185717177
AL645728.1	1.286076659	0.011802061	0.135676832
CCT7P2	1.285768162	0.043729827	0.200466169
RN7SL376P	1.285183522	0.044367077	0.201901239
FRG1EP	1.284877552	0.021318807	0.157808698
KLHL10	1.284437802	0.04559025	0.203779103
SLCO1C1	1.284171636	0.025954702	0.167381721
C7orf72	1.283893538	0.028555206	0.172877064
CTC-441N14.4	1.283452857	0.023720692	0.163292005
ACOT12	1.282209231	0.035562301	0.186399058
HMGB3P21	1.281783539	0.012943035	0.138038271
TRIM59	1.281404029	0.002689401	0.092395246
CTD-2349P21.11	1.280618217	0.028738983	0.173133684
RP11-263K4.3	1.279965295	0.026730937	0.169132332
AC131263.1	1.278872544	0.006915656	0.119842286
DNER	1.278704644	0.029111251	0.173534927
RP11-154D6.2	1.277613647	0.031786867	0.179580188
HSF2BP	1.277229985	0.003071641	0.09470021
SERPINB10	1.276890228	0.018724709	0.150735375
TMPRSS11F	1.275347291	0.024191152	0.164034028
LINC00924	1.27523185	0.011966848	0.135965186
TEX36	1.27456483	0.013321615	0.138634854
RP5-1185I7.1	1.27431264	0.040068006	0.19431204
COCH	1.274308182	0.047313784	0.207053946
GABRR3	1.27354179	0.038172357	0.191004982
TPT1P11	1.273039267	0.033332882	0.182264273
PDCL2	1.272832088	0.025933662	0.167381721
AUNIP	1.272077167	0.048989558	0.210144971
RP5-907C10.3	1.271830734	0.036486774	0.188100205
HORMAD2	1.271693116	0.016200831	0.145662221
CYP7A1	1.271548665	0.038316538	0.191166638
RP5-965G21.4	1.271417766	0.045151776	0.203447139
TSIX	1.271140661	0.048527495	0.209355146
RP11-486O12.2	1.270769224	0.023066428	0.161702865
FSD2	1.270443634	0.043253531	0.199512344
CTD-2047H16.3	1.270185686	0.0157281	0.144734506
HNRNPCP8	1.269900764	0.021202685	0.157615341
HTR2C	1.26976538	0.02322759	0.161940009
RP11-489D6.2	1.269724441	0.032363512	0.18070723
CST5	1.268176431	0.04070242	0.195453036
RP11-159D12.10	1.268029154	0.004703716	0.107915398
OR7E115P	1.267704305	0.034437252	0.184304155
RP11-1017G21.6	1.266933803	0.040180129	0.19464014
OR7E163P	1.266809552	0.018324167	0.150027048
CNDP1	1.265344238	0.017843898	0.149636027
LRR1	1.264871286	0.003073346	0.09470021
RP11-461F11.2	1.26312479	0.048549382	0.209355146
CTB-52I2.4	1.263114545	0.017683168	0.149147631
AJ003147.11	1.262626165	0.011189452	0.134202394
RP11-485B17.5	1.262486802	0.030385031	0.176405034
RP11-608O21.1	1.262475868	0.015065168	0.142886962
UGT2B26P	1.261208256	0.023784716	0.163308595
CTA-126B4.7	1.260956398	0.044236998	0.201502074
PLEKHA8P1	1.260930655	0.001002418	0.079877574
SPC24	1.260871556	0.020697194	0.156306201
CCNB3	1.260845792	0.018710881	0.150735375
GRAMD1C	1.259157459	0.001601473	0.086237458
C12orf75	1.25823275	0.012074802	0.136026803
AJ239322.1	1.257974556	0.044533543	0.202182007
ST6GAL2	1.257868398	0.020617182	0.156222487
FOXG1	1.257592363	0.009262519	0.126566839
RPSAP4	1.256279172	0.045461262	0.203745289
EEF1A1P25	1.255866984	0.014245008	0.141496043
RMI1	1.255622796	0.00232281	0.091699291
HSPA8P14	1.255196406	0.017532539	0.148743965
RP11-18H7.1	1.255116488	0.015712323	0.144734506
USP26	1.254286748	0.049829924	0.211375903
C14orf105	1.253826249	0.031477312	0.179082889
GLRA2	1.253671724	0.003898724	0.103443041
ARSF	1.253405568	0.032817794	0.180982411
P3H2-AS1	1.252230063	0.046633987	0.205644054
RP4-592A1.2	1.251804162	0.01505829	0.142886962
XKR9	1.25068145	0.011360792	0.134845927
HERC2P4	1.250553351	0.023910882	0.163457439
KLHL41	1.250412031	0.016300574	0.146084434
RP11-431K24.2	1.249835334	0.023125323	0.161810185
CKMT1A	1.249006366	0.009986549	0.12924219
CENPH	1.247579558	0.022854257	0.161436749
ATG10	1.247525734	0.003233501	0.097196432
GS1-309P15.4	1.247169058	0.039849054	0.193983934
SNHG20	1.245842238	0.016681811	0.146663188
FTOP1	1.245530204	0.039349773	0.192668789
YIPF7	1.244837096	0.042310862	0.197863089
RP11-88I21.2	1.244633057	0.023891615	0.163447225
TCN1	1.244574142	0.037951707	0.190462562
RP11-338K13.1	1.24384874	0.049834123	0.211375903
GGT4P	1.243823283	0.017338614	0.148150158
PPP1R17	1.243731384	0.007455971	0.121576826
OSTN	1.243316145	0.038295381	0.191094019
RP11-6N13.1	1.241655874	0.041171947	0.196084953
TRIM34	1.241058711	0.013525208	0.139229804
MCHR2	1.241030429	0.045091496	0.203414225
EEF1A1P14	1.240905339	0.018097978	0.149746351
SERPINA12	1.2399429	0.046273754	0.204964676
OR10J7P	1.2395343	0.022327581	0.159706075
RIPPLY3	1.238940664	0.023117057	0.161806487
RP11-47J17.2	1.238886892	0.006166189	0.116439674
AC092638.2	1.238659792	0.035682688	0.186659738
MPV17L	1.23834325	0.036626595	0.188196313
RTP4	1.237957587	0.049180779	0.210503625
CTC-523E23.5	1.237608036	0.049342559	0.210884252
ZYG11A	1.236509548	0.027527423	0.171078155
DPPA3	1.235112062	0.048252992	0.208817366
TPTE2P3	1.234949251	0.029757502	0.175221807
RP11-583F2.1	1.234294428	0.026665994	0.168906022
BEND2	1.234143823	0.021167846	0.15747663
SUCLG2P2	1.233905577	0.030591138	0.176998133
KRT16P6	1.233759179	0.03523659	0.185717177
ZNF702P	1.233411115	0.013159114	0.138260895
ANKRD30BP1	1.233364028	0.02794764	0.171791515
SI	1.232716724	0.006614337	0.118360399
LINC01348	1.230548453	0.03734758	0.189518153
CTC-575C13.3	1.230451199	0.040845949	0.195691441
AC002551.1	1.229692068	0.044151578	0.201427223
ZNF93	1.229452715	0.0045763	0.107603733
ST18	1.229230955	0.007814665	0.122326616
IPO7P2	1.228919295	0.021671568	0.158403918
SULT1C2P1	1.228782676	0.036826747	0.188637854
C1orf53	1.228566161	0.031870156	0.179638514
RP11-2E17.2	1.228033497	0.029571986	0.174892831
KB-1568E2.1	1.227992237	0.037825963	0.190293389
SLITRK4	1.227885708	0.006123756	0.116439674
SHC4	1.227472512	0.025986626	0.167381721
LUZP2	1.226383707	0.015552918	0.143975161
RP11-527N22.1	1.226237076	0.020534524	0.156136817
LINC00879	1.225823884	0.03850139	0.191494799
RP11-67H2.1	1.225652387	0.024805281	0.1648768
LINC00862	1.225337962	0.013832986	0.140633494
AC079354.3	1.224165705	0.009265155	0.126566839
RP3-412A9.17	1.224072018	0.028654734	0.172918186
MMP12	1.223587661	0.010624439	0.131859408
LRRC52	1.222426751	0.029522039	0.174759605
LACTB2-AS1	1.221624912	0.042074272	0.197554575
RPL7P15	1.220143877	0.03922497	0.192591342
JCHAIN	1.218231662	0.02901315	0.173495681
LINC01273	1.218210684	0.017526751	0.148743965
USP44	1.215615879	0.009628185	0.127847275
CTD-2560C21.1	1.213848468	0.032750697	0.180933426
APOBEC1	1.21252528	0.037145771	0.189139601
HNRNPA1P26	1.212075024	0.033907328	0.183315619
COL9A1	1.211715172	0.028729728	0.173124376
SPATA9	1.211428295	0.017947012	0.149636027
CTD-2203A3.1	1.211344318	0.045704324	0.203946828
ITPKA	1.209763494	0.023290047	0.162178731
NCAPD2P1	1.208684076	0.045759876	0.204068886
RPS4XP22	1.208489122	0.012467496	0.136910703
HSD17B7P1	1.20777598	0.04349987	0.200221137
GPR82	1.207374169	0.011592715	0.135256922
AC013460.1	1.207280177	0.014122982	0.141166427
Z83001.1	1.206467018	0.012966622	0.138070791
PABPC5	1.206111259	0.004270982	0.105895343
CTD-2006C1.2	1.206067592	0.004265972	0.105895343
AC005785.5	1.205562004	0.048362622	0.208948183
RP11-344B23.2	1.205162474	0.029593712	0.174897751
AD001527.7	1.20462768	0.023366939	0.162343758
DSG4	1.203710476	0.00500504	0.109265237
NPM1P10	1.203576463	0.042583502	0.198347065
RP11-324H7.1	1.203519457	0.045866513	0.204153865
RP11-650L12.1	1.20296615	0.025095781	0.165590967
FRG2FP	1.202862085	0.035890759	0.187065997
OR51E1	1.202561142	0.035080157	0.185717177
DCAF8L2	1.201990259	0.021500257	0.157894083
MAGEB4	1.201846904	0.007226208	0.121262051
LINC00955	1.199987613	0.043977427	0.201044759
LIPC	1.199631279	0.0151523	0.142886962
RP11-490O24.2	1.19931702	0.035767869	0.186739729
SPINK4	1.198707804	0.033457282	0.182531178
SLC17A3	1.198474179	0.023119205	0.161806487
DMRTA1	1.198428498	0.00963706	0.127878858
CD24	1.197503583	0.040964668	0.195868192
RP11-398G24.2	1.197434748	0.035274831	0.185823572
RP11-643A5.2	1.196053413	0.047074365	0.206620418
CTC-548K16.6	1.195679555	0.028600624	0.172888589
BCYRN1	1.195675713	0.017387457	0.148339142
DOK5	1.195393624	0.015210673	0.142886962
SLC9A9-AS1	1.191995626	0.036253343	0.187623015
RP11-290F5.1	1.191588421	0.044640622	0.202445884
SOAT2	1.191211207	0.016607476	0.146624775
LTV1P1	1.191093946	0.031877616	0.179638514
UCHL3	1.190930721	0.017011306	0.14743302
GDPD1	1.19082018	0.02211014	0.159254487
SLC25A31	1.189883861	0.036276876	0.187623015
FATE1	1.188911017	0.046184134	0.204856289
EEF1A1P11	1.188337872	0.007236253	0.121312258
RP11-433C9.2	1.187155648	0.008207603	0.123832184
RSRC1	1.186770073	0.000554406	0.068877155
NF1P6	1.186733074	0.029778426	0.17527796
AC022154.7	1.186609555	0.032136962	0.180207567
HAPLN1	1.185947892	0.022932856	0.161478325
HMGN1P38	1.185545714	0.014785497	0.14262856
ESCO2	1.185457636	0.011822436	0.13578364
FRG1FP	1.18545616	0.018640957	0.150579049
ZNF546	1.18529857	0.001511042	0.085773666
CARF	1.183109374	0.003822387	0.102545535
CTB-113P19.4	1.181811302	0.044763502	0.202742257
SSX2B	1.180893472	0.019578666	0.153399453
RP11-195F19.9	1.180810342	0.047856107	0.208120151
ADAMTSL5	1.180464941	0.006896546	0.119758285
PCDHA7	1.179823747	0.011542487	0.135213117
HNRNPA1P41	1.178591193	0.031136737	0.178211174
AC102948.2	1.178426298	0.020001335	0.154529489
EIF5A2	1.177076797	0.003401865	0.098277225
RP11-51L5.3	1.176683026	0.032716291	0.180933426
ARHGAP36	1.176503284	0.003952309	0.104101449
HSD3BP4	1.175963583	0.019050447	0.151581441
LIX1	1.175590956	0.008422278	0.124207089
RP11-683O4.1	1.174894323	0.042194817	0.197671799
THAP10	1.174868483	0.007183267	0.12089188
C1QTNF8	1.174487467	0.046596508	0.205551528
RGS4	1.173983688	0.035780188	0.186739729
RP5-887A10.1	1.173044534	0.04904181	0.210173496
ZNF69	1.172583771	0.006120778	0.116439674
RP11-96P7.1	1.172237659	0.039419503	0.192801251
RP11-379H8.1	1.170035373	0.041079196	0.19598311
GGH	1.168918868	0.00418195	0.105264604
HTR2A	1.168768557	0.027768494	0.171791515
RP11-3D4.3	1.168078514	0.044517347	0.202151248
ADAMTS18	1.167108651	0.017664579	0.149103486
RP11-417O11.5	1.166866766	0.046008869	0.204423443
AL365202.1	1.166771358	0.036920659	0.188753741
OTC	1.166464582	0.028655423	0.172918186
LRRC19	1.165611884	0.021459097	0.157865256
ZNF840P	1.165199106	0.040608942	0.195440907
KLRD1	1.164695331	0.002244215	0.09056656
OFCC1	1.16446626	0.016664784	0.146624775
AC012181.1	1.164361585	0.023977095	0.163629049
CNBD1	1.163046093	0.014731568	0.142429762
LINC01440	1.162048531	0.034890151	0.185382746
TMEM161BP1	1.161822399	0.039347393	0.192668789
ADGRF2	1.161448694	0.046494331	0.205296965
SH3TC2	1.160592945	0.003569215	0.099316873
RP11-872J21.3	1.158678455	0.034562663	0.184500989
KIF11	1.157375391	0.002548706	0.091977374
AADAC	1.156979935	0.026352524	0.16809751
PLS1	1.156808906	0.011096089	0.133888489
LINC00864	1.156780286	0.011790305	0.135633684
GCM1	1.156707687	0.035984129	0.187310301
GABRA3	1.156296981	0.024522124	0.164581944
HTR4	1.153420365	0.017976553	0.149636027
CUL1P1	1.152915445	0.030067168	0.175758142
LRRIQ3	1.152885401	0.013176806	0.138260895
LINC00173	1.152787337	0.007025699	0.119959002
PACRG	1.15273892	0.037849959	0.190319536
STPG2	1.15162308	0.04900261	0.210144971
HNRNPA1P72	1.150962279	0.010300086	0.130224724
RP11-68E19.2	1.15063189	0.037961145	0.190476904
FAM136A	1.150492855	0.005794086	0.113555463
OR2J4P	1.150331596	0.025595278	0.166678345
MC4R	1.149809479	0.02374532	0.163308595
CEP152	1.149700724	0.001569241	0.086101439
OR11H12	1.145959003	0.027531374	0.171078155
WDR64	1.145486962	0.030949207	0.177861166
ZMYND12	1.144983195	0.032424795	0.18076083
RP11-416H1.2	1.144776293	0.048088031	0.208542922
UNC79	1.144371125	0.002019577	0.089367118
CARTPT	1.142353812	0.031044884	0.17817874
RAD51AP1P1	1.14158699	0.011168935	0.134202394
MRPS36	1.140993752	0.007674912	0.121890142
PLPPR4	1.140961283	0.013754244	0.140488388
RP11-468N14.09	1.140865305	0.037592584	0.189811697
AFM	1.140521264	0.041010027	0.195868192
PLPPR5	1.140279832	0.012644844	0.137314456
SLC26A4	1.13962194	0.027446054	0.170999357
RP11-263K4.5	1.137814048	0.020963118	0.157138624
PADI3	1.137692982	0.047254101	0.206938649
AMTN	1.137062297	0.046429546	0.20522157
COMMD8	1.136113757	0.022428636	0.160218113
AGMO	1.135741879	0.017821	0.149636027
ALDH3B2	1.135439551	0.036476563	0.188100205
GBP6	1.135246155	0.026021324	0.167460932
SYCP1	1.135243684	0.036838698	0.188637854
OR7A15P	1.134533396	0.019521316	0.15327018
CALCR	1.133168822	0.012382023	0.136552345
PLGRKT	1.133045381	0.012931275	0.138038271
RP11-393I2.4	1.132947654	0.027224726	0.170505004
OR5H2	1.131932984	0.035185634	0.185717177
RP11-419L20.2	1.131822718	0.046344729	0.205050667
LINC01559	1.131065329	0.021375415	0.157865256
THEG	1.130706797	0.016880778	0.147005984
HNRNPA3P2	1.130610446	0.017321563	0.148150158
RP1-102E24.6	1.129631545	0.019153336	0.151982351
SLC2A1-AS1	1.129477154	0.011509887	0.135213117
CTB-78O21.1	1.128934376	0.028547842	0.172877064
TUBE1	1.128347289	0.03685674	0.188661545
IL21	1.127946121	0.041861656	0.197131829
SAGE4P	1.127436108	0.04481239	0.202776802
KRT8P34	1.127116787	0.042857421	0.198717567
ERICH6	1.126582476	0.03234861	0.18070723
ADCY8	1.126245686	0.033690092	0.182848849
SAPCD2	1.125892541	0.012445845	0.136804331
EID2B	1.125012377	0.00329698	0.09786009
RP11-798M19.6	1.124451427	0.025254244	0.166106475
PRND	1.123029599	0.043165501	0.199411389
SPDYE4	1.121887104	0.017507406	0.148705069
SPDYA	1.121605795	0.009291786	0.126693044
KRT28	1.120934851	0.015499825	0.143715086
CRB1	1.120859181	0.038946926	0.192191727
GPRC6A	1.120755082	0.03022267	0.176098154
AMPD1	1.120588129	0.031533184	0.179272214
HEPACAM2	1.119668006	0.009831155	0.128537687
DAPL1	1.11915703	0.047557327	0.20754439
TRAT1	1.117462217	0.029959215	0.175506703
RP11-192M23.1	1.117283231	0.014063336	0.141042706
BEND6	1.117086864	0.00762492	0.121890142
OSBPL9P2	1.116416152	0.049534507	0.211095026
IGSF11	1.116244155	0.021132633	0.15747663
OR8K5	1.116090436	0.048894546	0.209992645
RP4-635A23.4	1.115913654	0.032662477	0.180933426
RN7SL44P	1.115329855	0.017120372	0.147891199
AC009095.4	1.115326864	0.030870841	0.177677975
NAP1L3	1.114806976	0.02719912	0.170480023
OR6J1	1.114806535	0.018293493	0.150011334
SKA1	1.114721408	0.016694749	0.146663188
OR7E4P	1.114697376	0.043237737	0.199512344
AC083899.3	1.114675005	0.048092472	0.208542922
WDR11-AS1	1.112892633	0.02849238	0.172762655
CABS1	1.112634564	0.02299589	0.16168083
ZNF404	1.112477358	0.040722122	0.195453036
CD96	1.111633322	0.002988818	0.094190714
RGS13	1.109493561	0.026583704	0.168667999
MED18	1.108032808	0.036386698	0.18795249
RGPD1	1.107941554	0.017169578	0.14799947
ZNF716	1.107486274	0.039150165	0.192440114
HYKK	1.107279325	0.025878241	0.167321296
PHOX2B	1.107061522	0.027427756	0.170999357
EPHA1-AS1	1.106611001	0.032065377	0.180013652
UGT2B4	1.106018075	0.015650628	0.14441783
MYOZ2	1.105990932	0.032497236	0.180833813
NUDT11	1.10500761	0.021436976	0.157865256
CISD1	1.103859331	0.014032688	0.141012268
RP13-735L24.1	1.10343811	0.033500619	0.182531178
TEX11	1.101871166	0.030827032	0.177540865
CUBNP1	1.101870967	0.01304864	0.138260895
AL049539.1	1.10179909	0.010645137	0.131860524
MTCO1P25	1.101264972	0.028105516	0.172038566
AC004156.3	1.100935149	0.012706462	0.137314456
AC010136.2	1.100027852	0.017999377	0.149636027
TMEM52B	1.099202452	0.013806456	0.140633494
LINC01215	1.098882191	0.010463919	0.130846395
SLC8A1-AS1	1.098631865	0.010996991	0.133471653
RP11-357N13.3	1.09853766	0.025716901	0.166911915
RP11-582E3.4	1.098450268	0.02365303	0.163166059
FRG1GP	1.097869406	0.043927281	0.20094232
SNAP25	1.097286796	0.008370123	0.124207089
AC009965.2	1.09683757	0.046969814	0.206489066
CCSER1	1.095755662	0.014055194	0.141042706
E2F3	1.0952368	0.001896289	0.08936082
RP11-3B7.1	1.09469347	0.031577909	0.179272214
RP11-79C23.1	1.094453658	0.049364904	0.210886347
AGMAT	1.094397211	0.028835461	0.173246176
OR52H1	1.092093175	0.010025633	0.12924219
NMU	1.091761962	0.034552941	0.184500989
CTC-351M12.1	1.089764935	0.030106008	0.17581901
HAUS2	1.089402238	0.003365197	0.098091359
FAM47C	1.088311577	0.016920724	0.147270585
NDST3	1.088187737	0.023443182	0.162502342
AC012370.3	1.086815744	0.034819324	0.185205954
ELAVL4	1.085872653	0.003999076	0.104291126
WT1	1.085733669	0.004608228	0.107837008
ANKRD20A7P	1.085428512	0.01799379	0.149636027
KIF14	1.084715623	0.002582033	0.091977374
FIGLA	1.083566967	0.020964845	0.157138624
RFESD	1.083385015	0.024003833	0.163629049
FGF13	1.082923736	0.020182848	0.154987487
CLRN3	1.082495406	0.041632475	0.196756777
DNAJB13	1.081982556	0.010900878	0.132951323
NT5C3A	1.081754114	0.006197395	0.116439674
MKRN2OS	1.081497708	0.039611183	0.193262245
COL19A1	1.081330947	0.028102165	0.172038566
GPR85	1.079861617	0.025985947	0.167381721
ZNF727	1.079402962	0.035447044	0.186357716
FAM81A	1.076543106	0.040527036	0.195424972
FZD3	1.075200094	0.017215813	0.14799947
CDK1	1.075093322	0.022436311	0.160218113
ZIC1	1.074647959	0.011503858	0.135213117
TOP2A	1.074308097	7.21E-05	0.046532007
ZNF676	1.07371019	0.022299394	0.159698305
IGLV5-45	1.073341954	0.036276881	0.187623015
GIPC2	1.072251491	0.009806422	0.128446382
ANXA13	1.072058245	0.011701137	0.135256922
RP11-315A16.1	1.071946042	0.029980607	0.175535729
PPM1N	1.071525942	0.009831152	0.128537687
NLRP14	1.070773663	0.049076318	0.210211922
C14orf39	1.070772089	0.043232503	0.199512344
DPY19L2P1	1.070600125	0.015097373	0.142886962
CXCL11	1.070430128	0.047922541	0.208321638
HNF4G	1.070146126	0.012810548	0.137675054
RP4-616B8.5	1.070039138	0.017230333	0.14799947
GIN1	1.069330289	0.025043233	0.165470988
HS6ST3	1.06883311	0.028716953	0.173109044
RP11-72M10.5	1.067533023	0.042589908	0.198347065
RP11-326C3.12	1.067431784	0.048984325	0.210144971
RP11-341D18.2	1.067337587	0.013244368	0.138260895
PATE1	1.067070074	0.035832663	0.18695892
RGS17	1.066404761	0.044846452	0.202865569
FRMPD4	1.066327568	0.031563212	0.179272214
[truncated: 4,750 more rows]
