# Supplementary material for: Integrative Genomic and Transcriptomic Analysis in Acute Interstitial Pneumonia
Source: J Cell Mol Med. 2024 Dec 5;28(23):e70252. doi: 10.1111/jcmm.70252 (PMC11619155; doi:10.1111/jcmm.70252)
Supplement: Supplementary file 3 — Table S4. [file JCMM-28-e70252-s002.csv]

snps	gene	pvalue	FDR
rs2521768	KRT37	1.62E-06	0.008251199
rs6952077	KRTAP2-1	1.12E-06	0.006454101
rs6952077	KRTAP24-1	3.02E-06	0.01243878
rs3740102	FAM107A	3.20E-07	0.002858863
rs2120276	AHNAK	3.35E-06	0.01338204
rs2120276	CLDN5	4.04E-06	0.01502687
