# Supplementary material for: Integrative Genomic and Transcriptomic Analysis in Acute Interstitial Pneumonia
Source: J Cell Mol Med. 2024 Dec 5;28(23):e70252. doi: 10.1111/jcmm.70252 (PMC11619155; doi:10.1111/jcmm.70252)
Supplement: Supplementary file 4 — Table S5. [file JCMM-28-e70252-s001.csv]

	logFC	P.Value	adj.P.Val
RP11-735A19.2	3.77962149	5.99E-05	0.046532007
AC010518.2	3.191131249	6.04E-05	0.046532007
RP11-468H14.1	3.117877851	3.93E-05	0.046532007
RP11-533F5.2	3.084929714	5.25E-05	0.046532007
RPSAP43	3.070538297	8.48E-05	0.046532007
RP11-626A5.2	3.038583548	0.00015512	0.049191792
AC017074.3	2.945840709	0.000147005	0.048356394
EIF2S2P2	2.821370191	6.24E-06	0.033672292
RP11-281O15.5	2.6317661	0.000119834	0.046532007
ZNF965P	2.448413334	6.58E-05	0.046532007
RPS3AP17	2.317954533	0.000163291	0.049237262
RPL21P132	2.287434347	0.000105684	0.046532007
AC073127.1	2.123549767	1.00E-04	0.046532007
RN7SL525P	1.951893274	0.000156342	0.049191792
OR51J1	1.894489601	0.000130279	0.046532007
AC011288.2	1.726961952	7.06E-05	0.046532007
TOP2A	1.074308097	7.21E-05	0.046532007
AGBL5	-0.893222045	0.000158529	0.049237262
RAPGEF3	-0.927517428	0.000167058	0.049345256
EPHB6	-0.956631944	0.000112725	0.046532007
FOXRED1	-0.974988819	7.83E-05	0.046532007
CDS2	-0.991352382	8.26E-05	0.046532007
ZBTB46	-1.012683998	9.67E-05	0.046532007
NUAK1	-1.05845907	0.000120836	0.046532007
NCOA5	-1.071377577	6.43E-05	0.046532007
AOC2	-1.098290787	0.000104591	0.046532007
ANGEL1	-1.105454418	1.31E-05	0.04440257
AMT	-1.120192268	0.000171633	0.049485079
NOP9	-1.12773831	0.000132398	0.046532007
RASGRP2	-1.129576445	0.000174174	0.049485079
CPAMD8	-1.153201239	2.04E-05	0.04440257
KLHDC3	-1.164307573	5.62E-05	0.046532007
PSEN2	-1.167571188	0.000104921	0.046532007
C14orf132	-1.174608018	6.98E-06	0.033672292
NDUFS2	-1.201321026	8.67E-05	0.046532007
PHKG2	-1.21151394	0.000103409	0.046532007
NOVA2	-1.220315287	0.000129426	0.046532007
ADRA1A	-1.238056296	4.63E-05	0.046532007
NDRG2	-1.244640137	2.45E-05	0.04440257
NCKIPSD	-1.261716234	0.000116295	0.046532007
ITGA10	-1.26964541	4.05E-05	0.046532007
SLC26A9	-1.276244883	4.61E-06	0.033672292
NLRP6	-1.285317576	0.000109617	0.046532007
TAPBPL	-1.299000257	0.00013475	0.046532007
ATXN7L3B	-1.325738327	0.000128147	0.046532007
C5orf38	-1.326314929	0.000161924	0.049237262
SH2D3C	-1.328365714	0.000162441	0.049237262
KAT8	-1.328714335	0.000165289	0.049325891
THOC6	-1.335323777	0.000129335	0.046532007
PPP1R13B	-1.346136401	4.43E-05	0.046532007
TAL1	-1.352331021	0.000137719	0.04668843
PPP1R16B	-1.366354754	7.27E-05	0.046532007
QTRT1	-1.370241378	0.000176079	0.049485079
B3GALT6	-1.380142355	3.98E-05	0.046532007
PSMB6	-1.439776505	3.35E-05	0.046532007
ACR	-1.551522059	5.76E-05	0.046532007
CBX7	-1.58385803	5.27E-05	0.046532007
ALOX15B	-1.585713494	6.00E-05	0.046532007
G6PC3	-1.601150677	0.000172853	0.049485079
FGD5	-1.61372555	0.000143067	0.047601927
SLC25A4	-1.614236378	0.000120024	0.046532007
NPR1	-1.615430034	0.000109898	0.046532007
CLIC5	-1.620184269	2.13E-05	0.04440257
TMEM100	-1.623117859	0.000150205	0.048853798
KIAA1683	-1.628761932	7.75E-05	0.046532007
ADGRG3	-1.680689695	5.10E-05	0.046532007
GPSM3	-1.688586838	5.05E-05	0.046532007
MYRF	-1.690159805	6.40E-05	0.046532007
GATA2	-1.741341566	0.000123715	0.046532007
HIF3A	-1.746752822	8.73E-05	0.046532007
CCDC69	-1.754729845	0.00013242	0.046532007
TSTD1	-1.765867019	2.14E-05	0.04440257
SIVA1	-1.778578834	5.24E-06	0.033672292
SLC27A3	-1.835715004	5.46E-05	0.046532007
ABI3	-1.848415091	7.40E-05	0.046532007
KCNK3	-1.897829328	2.07E-05	0.04440257
GOLGA8B	-1.984512936	5.55E-05	0.046532007
SFTA2	-2.020494396	2.40E-05	0.04440257
PALD1	-2.091416098	0.000135029	0.046532007
KRT16P1	-2.095956548	0.000120773	0.046532007
SFTA3	-2.102481441	7.92E-05	0.046532007
CST7	-2.120538792	9.63E-06	0.03980238
RASIP1	-2.19572088	8.42E-05	0.046532007
SEMA3B	-2.256846254	9.56E-05	0.046532007
CACNA2D2	-2.259498856	3.64E-06	0.033672292
IL1RL1	-2.270083111	0.000129129	0.046532007
FGFR4	-2.31974768	0.000106903	0.046532007
VIPR1	-2.356131051	5.11E-07	0.014791101
ACKR1	-2.415975959	0.000110552	0.046532007
SPOCK2	-2.450345003	4.22E-05	0.046532007
ADAMTS8	-2.456844247	7.76E-05	0.046532007
CH507-42P11.8	-2.516585124	5.62E-05	0.046532007
BCAM	-2.55821562	0.000138709	0.04668843
MAP3K6	-2.656613748	0.000174915	0.049485079
PRX	-2.684115038	8.84E-05	0.046532007
RP1-29C18.8	-2.705132262	0.00015275	0.049129332
PGC	-2.882366717	2.35E-05	0.04440257
AGER	-3.117755605	2.43E-05	0.04440257
AQP1	-3.198473652	7.59E-05	0.046532007
NAPSA	-3.297722886	7.27E-05	0.046532007
C11orf91	-3.782416172	0.000108871	0.046532007
CLDN5	-3.892816681	0.000111767	0.046532007
SFTPC	-4.756865093	0.000107549	0.046532007
